# Supplementary material for: 2-(1-Adamant­yl)-4-bromo­anisole at 123 K
Source: Acta Crystallogr Sect E Struct Rep Online. 2008 Jun 7;64(Pt 7):o1212. doi: 10.1107/S1600536808016772 (PMC2961646; doi:10.1107/S1600536808016772)
Supplement: Supplementary file 1 [file e-64-o1212-sup1.cif]

##############################################################################
###                                                                        ###
###        Electronic paper (Acta Crystallographica Section E)             ###
###                                                                        ###
##############################################################################
#                                                                            #
# This CIF contains the data in a paper accepted for publication in Acta     #
# Crystallographica Section E. It conforms to the requirements of Notes      #
# for Authors for Section E, and has been peer reviewed under the auspices   #
# of the IUCr Commission on Journals.                                        #
#                                                                            #
# Full details of the Crystallographic Information File format               #
# are given in the paper "The Crystallographic Information File (CIF):       #
# a New Standard Archive File for Crystallography" by S. R. Hall, F. H.      #
# Allen and I. D. Brown [Acta Cryst. (1991), A47, 655-685].                  #
#                                                                            #
# The current version of the core CIF dictionary is obtainable from          #
# ftp://ftp.iucr.org/pub/cif_core.dic. The current version number is 2.4.    #
#                                                                            #
# Software is freely available for graphical display of the structure(s) in  #
# this CIF.  For information consult the CIF home page http://www.iucr.org/  #
# cif/home.html                                                              #
#                                                                            #
# This file may be used for bona fide research purposes within the           #
# scientific community so long as proper attribution is given to the journal # 
# article from which it was obtained.                                        #
#                                                                            #
##############################################################################
                                             
data_global
_audit_creation_method     'manual editing of form.cif'
_journal_data_validation_number     ?
_journal_date_recd_electronic     2008-05-26
_journal_date_accepted     2008-06-02
_journal_name_full     'Acta Crystallographica, Section E'
_journal_year     2008
_journal_volume     64
_journal_issue      7
_journal_page_first     o1212
_journal_page_last     o1212
_journal_paper_category     QO
_journal_coeditor_code     CV2416
_publ_contact_author_name     'Xiang-Wei Cheng'
_publ_contact_author_address
;
Zhejiang Police College Experience Center
Zhejiang Police College
Hangzhou 310053
People's Republic of China
;
_publ_contact_author_email     zpccxw@126.com
_publ_contact_author_fax     '++86-571-86916956'
_publ_contact_author_phone     '++86-571-86916956'
_publ_section_title
;
2-(1-Adamantyl)-4-bromoanisole at 123 K
;
loop_
    _publ_author_name
    _publ_author_address
    'Xiang-Wei Cheng'
;
Zhejiang Police College Experience Center
Zhejiang Police College
Hangzhou 310053
People's Republic of China
;
data_I
_audit_creation_method     SHELXL97
_chemical_name_systematic
;
2-(1-adamantyl)-4-bromomethoxybenzene
;
_chemical_name_common     ?
_chemical_formula_moiety     'C17 H21 Br O'
_chemical_formula_sum     'C17 H21 Br O'
_chemical_formula_iupac     'C17 H21 Br O'
_chemical_formula_weight     321.25
_chemical_melting_point     ?
_symmetry_cell_setting     orthorhombic
_symmetry_space_group_name_H-M     'P 21 21 21'
_symmetry_space_group_name_Hall     'P 2ac 2ab'
loop_
    _symmetry_equiv_pos_as_xyz
    'x, y, z'
    '-x+1/2, -y, z+1/2'
    'x+1/2, -y+1/2, -z'
    '-x, y+1/2, -z+1/2'
_cell_length_a     7.3815(11)
_cell_length_b     13.2067(19)
_cell_length_c     15.067(2)
_cell_angle_alpha     90.00
_cell_angle_beta     90.00
_cell_angle_gamma     90.00
_cell_volume     1468.8(4)
_cell_formula_units_Z     4
_cell_measurement_reflns_used     2580
_cell_measurement_theta_min     2
_cell_measurement_theta_max     25.0
_cell_measurement_temperature     123(2)
_exptl_crystal_description     block
_exptl_crystal_colour     colourless
_exptl_crystal_size_max     0.30
_exptl_crystal_size_mid     0.26
_exptl_crystal_size_min     0.25
_exptl_crystal_density_diffrn     1.453
_exptl_crystal_density_meas     ?
_exptl_crystal_density_method     'not measured'
_exptl_crystal_F_000     664
_exptl_absorpt_coefficient_mu     2.789
_exptl_absorpt_correction_type     multi-scan
_exptl_absorpt_process_details     '(SADABS; Bruker, 2002)'
_exptl_absorpt_correction_T_min     0.4383
_exptl_absorpt_correction_T_max     0.4923
_exptl_special_details
;
;
_diffrn_ambient_temperature     123(2)
_diffrn_radiation_type     MoK\a
_diffrn_radiation_wavelength     0.71073
_diffrn_radiation_source     'fine-focus sealed tube'
_diffrn_radiation_monochromator     graphite
_diffrn_measurement_device_type     'Bruker SMART CCD area-detector'
_diffrn_measurement_method     '\f and \w'
_diffrn_detector_area_resol_mean     ?
_diffrn_reflns_number     12697
_diffrn_reflns_av_R_equivalents     0.0490
_diffrn_reflns_av_sigmaI/netI     0.0356
_diffrn_reflns_theta_min     2.05
_diffrn_reflns_theta_max     25.02
_diffrn_reflns_theta_full     25.02
_diffrn_measured_fraction_theta_max     0.997
_diffrn_measured_fraction_theta_full     0.997
_diffrn_reflns_limit_h_min     -8
_diffrn_reflns_limit_h_max     8
_diffrn_reflns_limit_k_min     -15
_diffrn_reflns_limit_k_max     14
_diffrn_reflns_limit_l_min     -17
_diffrn_reflns_limit_l_max     17
_diffrn_standards_number     ?
_diffrn_standards_interval_count     ?
_diffrn_standards_interval_time     ?
_diffrn_standards_decay_%     ?
_refine_special_details
;
Refinement of <i>F</i>^2^ against ALL reflections. The weighted <i>R</i>-factor
<i>wR</i> and goodness of fit <i>S</i> are based on <i>F</i>^2^, conventional
<i>R</i>-factors <i>R</i> are based on <i>F</i>, with <i>F</i> set to zero for
negative <i>F</i>^2^. The threshold expression of <i>F</i>^2^ >
\s(<i>F</i>^2^) is used only for calculating <i>R</i>-factors(gt) <i>etc</i>.
and is not relevant to the choice of reflections for refinement.
<i>R</i>-factors based on <i>F</i>^2^ are statistically about twice as large
as those based on <i>F</i>, and <i>R</i>- factors based on ALL data will be
even larger.
;
_reflns_number_total     2580
_reflns_number_gt     2279
_reflns_threshold_expression     I>2\s(I)
_refine_ls_structure_factor_coef     Fsqd
_refine_ls_matrix_type     full
_refine_ls_R_factor_all     0.0475
_refine_ls_R_factor_gt     0.0399
_refine_ls_wR_factor_gt     0.1021
_refine_ls_wR_factor_ref     0.1064
_refine_ls_goodness_of_fit_ref     0.858
_refine_ls_restrained_S_all     0.858
_refine_ls_number_reflns     2580
_refine_ls_number_parameters     172
_refine_ls_number_restraints     0
_refine_ls_hydrogen_treatment     constr
_refine_ls_weighting_scheme     calc
_refine_ls_weighting_details
       'calc w = 1/[\s^2^(Fo^2^)+(0.0694P)^2^+1.9231P] where P=(Fo^2^+2Fc^2^)/3'
_atom_sites_solution_hydrogens     geom
_atom_sites_solution_primary     direct
_atom_sites_solution_secondary     difmap
_refine_ls_shift/su_max     0.000
_refine_ls_shift/su_mean     0.000
_refine_diff_density_max     0.513
_refine_diff_density_min     -0.593
_refine_ls_extinction_method     none
_refine_ls_extinction_coef     ?
_refine_ls_abs_structure_details     'Flack (1983), with 1072 Friedel pairs'
_refine_ls_abs_structure_Flack     0.340(15)
loop_
    _atom_type_symbol
    _atom_type_description
    _atom_type_scat_dispersion_real
    _atom_type_scat_dispersion_imag
    _atom_type_scat_source
    'C' 'C' 0.0033 0.0016
                         'International Tables Vol C Tables 4.2.6.8 and 6.1.1.4'
    'H' 'H' 0.0000 0.0000
                         'International Tables Vol C Tables 4.2.6.8 and 6.1.1.4'
    'O' 'O' 0.0106 0.0060
                         'International Tables Vol C Tables 4.2.6.8 and 6.1.1.4'
    'Br' 'Br' -0.2901 2.4595
                         'International Tables Vol C Tables 4.2.6.8 and 6.1.1.4'
_computing_data_collection     'SMART (Bruker, 2002)'
_computing_cell_refinement     'SAINT (Bruker, 2002)'
_computing_data_reduction     'SAINT (Bruker, 2002)'
_computing_structure_solution     'SHELXS97 (Sheldrick, 2008)'
_computing_structure_refinement     'SHELXL97 (Sheldrick, 2008)'
_computing_molecular_graphics     'SHELXTL (Sheldrick, 2008)'
_computing_publication_material     'SHELXTL (Sheldrick, 2008)'
loop_
    _atom_site_type_symbol
    _atom_site_label
    _atom_site_fract_x
    _atom_site_fract_y
    _atom_site_fract_z
    _atom_site_U_iso_or_equiv
    _atom_site_adp_type
    _atom_site_calc_flag
    _atom_site_refinement_flags
    _atom_site_occupancy
    _atom_site_disorder_assembly
    _atom_site_disorder_group
    Br Br1 0.49661(7) 0.52137(3) 0.02595(3) 0.05940(19) Uani d . 1 . .
    O O1 0.3914(4) 0.9390(2) 0.17914(19) 0.0495(7) Uani d . 1 . .
    C C8 0.1674(5) 0.7808(3) 0.2493(2) 0.0306(8) Uani d . 1 . .
    C C17 0.2606(5) 0.8175(3) 0.3350(2) 0.0334(8) Uani d . 1 . .
    H H17A 0.3496 0.7662 0.3548 0.040 Uiso calc R 1 . .
    H H17B 0.3269 0.8812 0.3228 0.040 Uiso calc R 1 . .
    C C2 0.4172(5) 0.8448(3) 0.1434(2) 0.0363(9) Uani d . 1 . .
    C C11 -0.2109(5) 0.7762(4) 0.3180(3) 0.0512(11) Uani d . 1 . .
    H H11A -0.2768 0.7516 0.2650 0.061 Uiso calc R 1 . .
    H H11B -0.2999 0.7871 0.3662 0.061 Uiso calc R 1 . .
    C C12 -0.0155(7) 0.9143(3) 0.3787(3) 0.0495(10) Uani d . 1 . .
    H H12A 0.0472 0.9785 0.3646 0.059 Uiso calc R 1 . .
    H H12B -0.1034 0.9275 0.4270 0.059 Uiso calc R 1 . .
    C C9 0.0205(6) 0.8587(3) 0.2208(2) 0.0403(9) Uani d . 1 . .
    H H9A 0.0790 0.9237 0.2052 0.048 Uiso calc R 1 . .
    H H9B -0.0441 0.8333 0.1677 0.048 Uiso calc R 1 . .
    C C7 0.3094(5) 0.7656(3) 0.1763(2) 0.0307(8) Uani d . 1 . .
    C C14 0.0274(6) 0.7365(3) 0.4301(2) 0.0439(10) Uani d . 1 . .
    H H14A -0.0610 0.7469 0.4786 0.053 Uiso calc R 1 . .
    H H14B 0.1175 0.6858 0.4499 0.053 Uiso calc R 1 . .
    C C16 0.0668(5) 0.6818(3) 0.2726(3) 0.0374(9) Uani d . 1 . .
    H H16A 0.0037 0.6562 0.2191 0.045 Uiso calc R 1 . .
    H H16B 0.1559 0.6300 0.2913 0.045 Uiso calc R 1 . .
    C C6 0.3380(5) 0.6697(3) 0.1394(2) 0.0346(8) Uani d . 1 . .
    H H6 0.2673 0.6141 0.1594 0.042 Uiso calc R 1 . .
    C C4 0.5731(6) 0.7319(4) 0.0433(3) 0.0469(10) Uani d . 1 . .
    H H4 0.6633 0.7200 -0.0005 0.056 Uiso calc R 1 . .
    C C1 0.4924(7) 1.0210(3) 0.1470(3) 0.0544(10) Uani d . 1 . .
    H H1A 0.4601 1.0823 0.1800 0.082 Uiso calc R 1 . .
    H H1B 0.4660 1.0309 0.0839 0.082 Uiso calc R 1 . .
    H H1C 0.6219 1.0070 0.1547 0.082 Uiso calc R 1 . .
    C C3 0.5459(6) 0.8275(3) 0.0770(3) 0.0472(11) Uani d . 1 . .
    H H3 0.6155 0.8825 0.0549 0.057 Uiso calc R 1 . .
    C C15 -0.0708(5) 0.6981(3) 0.3467(3) 0.0428(9) Uani d . 1 . .
    H H15 -0.1328 0.6326 0.3604 0.051 Uiso calc R 1 . .
    C C13 0.1216(5) 0.8356(3) 0.4087(2) 0.0380(9) Uani d . 1 . .
    H H13 0.1854 0.8607 0.4629 0.046 Uiso calc R 1 . .
    C C10 -0.1150(6) 0.8754(4) 0.2966(3) 0.0472(11) Uani d . 1 . .
    H H10 -0.2068 0.9267 0.2777 0.057 Uiso calc R 1 . .
    C C5 0.4671(5) 0.6541(3) 0.0743(2) 0.0400(9) Uani d . 1 . .
loop_
    _atom_site_aniso_label
    _atom_site_aniso_U_11
    _atom_site_aniso_U_22
    _atom_site_aniso_U_33
    _atom_site_aniso_U_12
    _atom_site_aniso_U_13
    _atom_site_aniso_U_23
    Br1 0.0757(3) 0.0442(3) 0.0583(3) 0.0164(3) 0.0146(3) -0.00538(19)
    O1 0.0647(19) 0.0356(16) 0.0483(16) -0.0131(14) 0.0155(15) -0.0039(14)
    C8 0.0306(19) 0.030(2) 0.0313(19) 0.0015(15) 0.0001(14) 0.0022(15)
    C17 0.0330(18) 0.038(2) 0.0294(18) -0.0019(16) -0.0002(15) 0.0021(16)
    C2 0.041(2) 0.037(2) 0.0314(18) -0.0044(18) 0.0016(16) 0.0021(16)
    C11 0.029(2) 0.071(3) 0.053(3) 0.001(2) 0.0018(19) 0.000(2)
    C12 0.056(2) 0.050(3) 0.043(2) 0.014(2) 0.009(2) -0.0064(17)
    C9 0.040(2) 0.045(2) 0.0352(17) 0.006(2) -0.0033(17) 0.0085(15)
    C7 0.0307(17) 0.034(2) 0.0274(17) -0.0012(15) -0.0032(14) 0.0003(15)
    C14 0.040(2) 0.057(3) 0.0337(18) 0.005(2) 0.0062(17) 0.0110(17)
    C16 0.036(2) 0.034(2) 0.043(2) -0.0045(16) 0.0017(15) 0.0047(18)
    C6 0.035(2) 0.037(2) 0.0327(18) -0.0003(16) 0.0008(14) 0.0045(16)
    C4 0.045(2) 0.057(3) 0.039(2) -0.002(2) 0.0116(17) -0.0006(19)
    C1 0.056(2) 0.040(2) 0.068(3) -0.010(3) 0.000(2) 0.0100(19)
    C3 0.050(3) 0.051(3) 0.040(2) -0.013(2) 0.0087(18) 0.0027(19)
    C15 0.037(2) 0.046(2) 0.046(2) -0.0059(17) 0.0053(17) 0.0051(19)
    C13 0.040(2) 0.046(2) 0.0274(18) 0.0017(17) 0.0017(16) -0.0017(17)
    C10 0.036(2) 0.060(3) 0.046(2) 0.018(2) -0.0030(18) 0.007(2)
    C5 0.045(2) 0.040(2) 0.0353(18) 0.0066(18) 0.0013(17) -0.0023(16)
_geom_special_details
;
All e.s.d.'s (except the e.s.d. in the dihedral angle between two l.s. planes)
are estimated using the full covariance matrix. The cell e.s.d.'s are taken
into account individually in the estimation of e.s.d.'s in distances, angles
and torsion angles; correlations between e.s.d.'s in cell parameters are only
used when they are defined by crystal symmetry. An approximate (isotropic)
treatment of cell e.s.d.'s is used for estimating e.s.d.'s involving l.s.
planes.
;
loop_
    _geom_bond_atom_site_label_1
    _geom_bond_atom_site_label_2
    _geom_bond_site_symmetry_2
    _geom_bond_distance
    _geom_bond_publ_flag
    Br1 C5 . 1.911(4) ?
    O1 C2 . 1.369(5) ?
    O1 C1 . 1.400(5) ?
    C8 C7 . 1.533(5) ?
    C8 C17 . 1.541(5) ?
    C8 C16 . 1.544(5) ?
    C8 C9 . 1.555(5) ?
    C17 C13 . 1.531(5) ?
    C17 H17A . 0.9900 ?
    C17 H17B . 0.9900 ?
    C2 C3 . 1.398(5) ?
    C2 C7 . 1.405(5) ?
    C11 C10 . 1.523(7) ?
    C11 C15 . 1.524(6) ?
    C11 H11A . 0.9900 ?
    C11 H11B . 0.9900 ?
    C12 C13 . 1.519(6) ?
    C12 C10 . 1.528(6) ?
    C12 H12A . 0.9900 ?
    C12 H12B . 0.9900 ?
    C9 C10 . 1.535(6) ?
    C9 H9A . 0.9900 ?
    C9 H9B . 0.9900 ?
    C7 C6 . 1.399(5) ?
    C14 C13 . 1.516(6) ?
    C14 C15 . 1.536(6) ?
    C14 H14A . 0.9900 ?
    C14 H14B . 0.9900 ?
    C16 C15 . 1.525(6) ?
    C16 H16A . 0.9900 ?
    C16 H16B . 0.9900 ?
    C6 C5 . 1.383(5) ?
    C6 H6 . 0.9500 ?
    C4 C5 . 1.373(6) ?
    C4 C3 . 1.375(6) ?
    C4 H4 . 0.9500 ?
    C1 H1A . 0.9800 ?
    C1 H1B . 0.9800 ?
    C1 H1C . 0.9800 ?
    C3 H3 . 0.9500 ?
    C15 H15 . 1.0000 ?
    C13 H13 . 1.0000 ?
    C10 H10 . 1.0000 ?
loop_
    _geom_angle_atom_site_label_1
    _geom_angle_atom_site_label_2
    _geom_angle_atom_site_label_3
    _geom_angle_site_symmetry_1
    _geom_angle_site_symmetry_3
    _geom_angle
    _geom_angle_publ_flag
    C2 O1 C1 . . 119.5(3) ?
    C7 C8 C17 . . 109.7(3) ?
    C7 C8 C16 . . 112.4(3) ?
    C17 C8 C16 . . 106.9(3) ?
    C7 C8 C9 . . 111.4(3) ?
    C17 C8 C9 . . 109.6(3) ?
    C16 C8 C9 . . 106.7(3) ?
    C13 C17 C8 . . 110.9(3) ?
    C13 C17 H17A . . 109.4 ?
    C8 C17 H17A . . 109.4 ?
    C13 C17 H17B . . 109.4 ?
    C8 C17 H17B . . 109.4 ?
    H17A C17 H17B . . 108.0 ?
    O1 C2 C3 . . 121.6(4) ?
    O1 C2 C7 . . 117.4(3) ?
    C3 C2 C7 . . 121.0(4) ?
    C10 C11 C15 . . 109.1(3) ?
    C10 C11 H11A . . 109.9 ?
    C15 C11 H11A . . 109.9 ?
    C10 C11 H11B . . 109.9 ?
    C15 C11 H11B . . 109.9 ?
    H11A C11 H11B . . 108.3 ?
    C13 C12 C10 . . 109.3(3) ?
    C13 C12 H12A . . 109.8 ?
    C10 C12 H12A . . 109.8 ?
    C13 C12 H12B . . 109.8 ?
    C10 C12 H12B . . 109.8 ?
    H12A C12 H12B . . 108.3 ?
    C10 C9 C8 . . 110.1(3) ?
    C10 C9 H9A . . 109.6 ?
    C8 C9 H9A . . 109.6 ?
    C10 C9 H9B . . 109.6 ?
    C8 C9 H9B . . 109.6 ?
    H9A C9 H9B . . 108.2 ?
    C6 C7 C2 . . 116.7(3) ?
    C6 C7 C8 . . 120.5(3) ?
    C2 C7 C8 . . 122.8(3) ?
    C13 C14 C15 . . 109.1(3) ?
    C13 C14 H14A . . 109.9 ?
    C15 C14 H14A . . 109.9 ?
    C13 C14 H14B . . 109.9 ?
    C15 C14 H14B . . 109.9 ?
    H14A C14 H14B . . 108.3 ?
    C15 C16 C8 . . 111.5(3) ?
    C15 C16 H16A . . 109.3 ?
    C8 C16 H16A . . 109.3 ?
    C15 C16 H16B . . 109.3 ?
    C8 C16 H16B . . 109.3 ?
    H16A C16 H16B . . 108.0 ?
    C5 C6 C7 . . 121.4(4) ?
    C5 C6 H6 . . 119.3 ?
    C7 C6 H6 . . 119.3 ?
    C5 C4 C3 . . 118.5(4) ?
    C5 C4 H4 . . 120.7 ?
    C3 C4 H4 . . 120.7 ?
    O1 C1 H1A . . 109.5 ?
    O1 C1 H1B . . 109.5 ?
    H1A C1 H1B . . 109.5 ?
    O1 C1 H1C . . 109.5 ?
    H1A C1 H1C . . 109.5 ?
    H1B C1 H1C . . 109.5 ?
    C4 C3 C2 . . 120.9(4) ?
    C4 C3 H3 . . 119.6 ?
    C2 C3 H3 . . 119.6 ?
    C11 C15 C16 . . 109.9(3) ?
    C11 C15 C14 . . 109.2(4) ?
    C16 C15 C14 . . 109.4(3) ?
    C11 C15 H15 . . 109.5 ?
    C16 C15 H15 . . 109.5 ?
    C14 C15 H15 . . 109.5 ?
    C14 C13 C12 . . 110.3(3) ?
    C14 C13 C17 . . 109.1(3) ?
    C12 C13 C17 . . 109.7(3) ?
    C14 C13 H13 . . 109.2 ?
    C12 C13 H13 . . 109.2 ?
    C17 C13 H13 . . 109.2 ?
    C11 C10 C12 . . 109.9(4) ?
    C11 C10 C9 . . 109.7(4) ?
    C12 C10 C9 . . 109.7(3) ?
    C11 C10 H10 . . 109.1 ?
    C12 C10 H10 . . 109.1 ?
    C9 C10 H10 . . 109.1 ?
    C4 C5 C6 . . 121.5(4) ?
    C4 C5 Br1 . . 119.5(3) ?
    C6 C5 Br1 . . 119.0(3) ?
loop_
    _geom_hbond_atom_site_label_D
    _geom_hbond_atom_site_label_H
    _geom_hbond_atom_site_label_A
    _geom_hbond_site_symmetry_A
    _geom_hbond_distance_DH
    _geom_hbond_distance_HA
    _geom_hbond_distance_DA
    _geom_hbond_angle_DHA
    _geom_hbond_publ_flag
    C9 H9A O1 . 0.99 2.35 3.003(5) 123 yes
    C17 H17B O1 . 0.99 2.35 3.004(4) 123 yes
    C4 H4 Cg 3_456 0.95 2.66 3.568(5) 161 yes
