# Supplementary material for: 2-(1-Adamant­yl)-4-bromo­anisole at 123 K
Source: Acta Crystallogr Sect E Struct Rep Online. 2008 Jun 7;64(Pt 7):o1212. doi: 10.1107/S1600536808016772 (PMC2961646; doi:10.1107/S1600536808016772)
Supplement: Supplementary file 2 [file e-64-o1212-Isup2.hkl]

#
# h,k,l, Fc-squared, Fo-squared, sigma(Fo-squared) and status flag
#
data_I
_shelx_title ' dddd in P 21 21 21'
_shelx_refln_list_code          4
_shelx_F_calc_maximum      193.15
_exptl_crystal_F_000       640.00
_reflns_d_resolution_high  0.8403
 
loop_
 _symmetry_equiv_pos_as_xyz
 'x, y, z'
 '-x+1/2, -y, z+1/2'
 'x+1/2, -y+1/2, -z'
 '-x, y+1/2, -z+1/2'
 
_cell_length_a     7.3815
_cell_length_b    13.2067
_cell_length_c    15.0671
_cell_angle_alpha  90.000
_cell_angle_beta   90.000
_cell_angle_gamma  90.000
 
_shelx_F_squared_multiplier     1.000
 
loop_
 _refln_index_h
 _refln_index_k
 _refln_index_l
 _refln_F_squared_calc
 _refln_F_squared_meas
 _refln_F_squared_sigma
 _refln_observed_status
   2   0   0    37308.50    21212.74   2359.73 o
   4   0   0     4429.67     4559.64    112.52 o
   6   0   0      927.65     1001.88     26.45 o
   1   1   0      124.39      210.28      6.24 o
   2   1   0      152.96      170.21      4.73 o
   3   1   0       21.07       44.64      2.25 o
   4   1   0      560.27      555.75     11.52 o
   5   1   0       25.04       26.69      2.99 o
   6   1   0        1.11        0.00      2.78 o
   7   1   0       80.80      133.07      6.94 o
   0   2   0      908.81      892.95     27.39 o
   1   2   0     3807.48     3839.48     81.91 o
   2   2   0    14936.03    14299.14    302.02 o
   3   2   0      571.52      592.85     13.38 o
   4   2   0     3158.71     3080.85     59.10 o
   5   2   0      929.50      979.64     18.02 o
   6   2   0     1019.04     1099.73     26.53 o
   7   2   0      488.08      558.99     19.95 o
   8   2   0      554.31      641.97     24.08 o
   1   3   0       88.30      107.08      5.82 o
   2   3   0     1329.35     1340.47     34.51 o
   3   3   0       80.67      102.82      3.14 o
   4   3   0      414.91      431.67      9.37 o
   5   3   0       17.56       21.07      4.05 o
   6   3   0      103.09       98.45      6.01 o
   7   3   0       33.57       16.84      5.70 o
   8   3   0       10.68       15.88      7.64 o
   0   4   0     7766.70     7154.46    213.78 o
   1   4   0     6179.05     6389.28    134.52 o
   2   4   0     2990.86     2795.75     64.71 o
   3   4   0     6380.03     6620.14    144.92 o
   4   4   0     3393.62     3362.50     69.72 o
   5   4   0      546.71      523.48     15.13 o
   6   4   0      814.03      858.93     21.54 o
   7   4   0        8.90        0.00      6.83 o
   8   4   0        2.39       11.20      7.82 o
   1   5   0      245.28      290.39      7.06 o
   2   5   0        0.22        8.01      2.04 o
   3   5   0       65.28       68.18      2.94 o
   4   5   0      116.65      143.51      5.83 o
   5   5   0       74.70       79.59      6.53 o
   6   5   0       10.94       17.91      6.75 o
   7   5   0       88.34       98.95      9.96 o
   8   5   0       35.19       34.20      9.60 o
   0   6   0     7604.29     7159.33    214.51 o
   1   6   0     1361.91     1399.49     30.36 o
   2   6   0     4879.35     5041.42    113.46 o
   3   6   0     1380.78     1335.20     31.38 o
   4   6   0     1177.18     1169.31     34.78 o
   5   6   0     1188.15     1101.74     36.34 o
   6   6   0      150.83      189.03     15.29 o
   7   6   0      189.41      174.72     10.11 o
   8   6   0       89.00      107.65     11.25 o
   1   7   0      518.60      586.38     13.67 o
   2   7   0        3.95        4.48      2.59 o
   3   7   0      437.81      449.22     12.55 o
   4   7   0        6.63        8.50      4.41 o
   5   7   0        1.58        5.01      5.33 o
   6   7   0        5.10        0.49      6.12 o
   7   7   0       40.40       60.19      8.47 o
   0   8   0      430.99      389.17     14.30 o
   1   8   0     4090.14     4204.08     80.76 o
   2   8   0      797.46      758.44     18.98 o
   3   8   0     2532.97     2533.86     58.21 o
   4   8   0      560.51      592.63     16.24 o
   5   8   0     1033.74     1023.64     34.50 o
   6   8   0      356.85      368.16     18.22 o
   7   8   0      416.52      427.03     35.27 o
   1   9   0       26.93       33.02      4.70 o
   2   9   0        3.15        0.00      4.61 o
   3   9   0       80.14       74.40      5.80 o
   4   9   0       34.10       22.61      5.63 o
   5   9   0      115.28      122.00      7.62 o
   6   9   0       15.67       10.42      7.92 o
   7   9   0       76.71       60.04     13.65 o
   0  10   0       51.04       56.86      6.86 o
   1  10   0     4197.74     4396.26     99.88 o
   2  10   0        6.24       12.15      5.13 o
   3  10   0     1751.44     1828.89     43.19 o
   4  10   0      107.69      124.56      7.71 o
   5  10   0      288.65      295.22     11.69 o
   6  10   0        0.74        0.00     10.04 o
   1  11   0      132.29      141.74      7.49 o
   2  11   0       25.73       25.31      5.98 o
   3  11   0      402.56      397.66     14.93 o
   4  11   0       36.60       30.66      7.17 o
   5  11   0       24.15       21.50      7.87 o
   6  11   0        0.12        0.00      9.61 o
   0  12   0      153.32      163.12     21.00 o
   1  12   0     1178.14     1268.88     53.36 o
   2  12   0       41.71       57.47      7.48 o
   3  12   0      707.04      744.21     20.85 o
   4  12   0       10.60       10.44      7.65 o
   5  12   0      283.73      279.03     14.30 o
   1  13   0        7.53       11.36     21.17 o
   2  13   0       10.04       15.77     13.63 o
   3  13   0        3.33        0.00      7.86 o
   4  13   0       48.42       35.56      8.90 o
   0  14   0       56.21       78.54     22.00 o
   1  14   0     1172.37     1278.75    115.10 o
   2  14   0       26.09       27.76     13.61 o
   3  14   0      402.42      442.90     44.51 o
   1  15   0        4.16       29.00     14.14 o
   2  15   0        1.44        0.00     19.10 o
   1   0   1      153.51      199.22      9.77 o
   2   0   1      409.46      329.11     11.89 o
   3   0   1        1.65        1.50      1.98 o
   4   0   1        4.21       20.44      2.20 o
   5   0   1       42.71       48.11      3.19 o
   6   0   1        1.11        0.00      4.20 o
   7   0   1        5.04        0.85      4.87 o
   8   0   1       53.36      122.03     20.88 o
  -8   1   1       67.03       98.10     20.33 o
  -7   1   1      359.57      346.92     12.52 o
  -6   1   1       32.35       38.52      3.72 o
  -5   1   1     2169.91     2267.25     70.38 o
  -4   1   1       85.00       76.61      6.79 o
  -3   1   1     5966.40     5595.18    147.37 o
  -2   1   1     1563.55     1597.03     38.55 o
  -1   1   1    10676.12     8997.74    215.70 o
   0   1   1      326.82      491.18     20.76 o
   1   1   1     8660.43     9480.88    192.80 o
   2   1   1     1445.30     1657.26     38.75 o
   3   1   1     5760.12     5859.14    124.62 o
   4   1   1       58.65       87.61      3.18 o
   5   1   1     2272.59     2276.34     43.98 o
   6   1   1       39.60       33.27      3.67 o
   7   1   1      285.68      359.06     11.48 o
   8   1   1       72.42       78.06     11.35 o
  -8   2   1       67.09       68.19      7.66 o
  -7   2   1       22.24       29.53      6.27 o
  -6   2   1       49.88       70.78      5.16 o
  -5   2   1       12.27        8.48      2.37 o
  -4   2   1      298.23      297.00      7.46 o
  -3   2   1      341.73      358.21      9.27 o
  -2   2   1      156.82      138.86      4.47 o
  -1   2   1     4468.81     4584.55    106.87 o
   0   2   1     5689.80     5717.03    193.82 o
   1   2   1     4585.12     4489.92     97.67 o
   2   2   1      148.95      137.39      3.44 o
   3   2   1      339.09      367.15      8.72 o
   4   2   1      296.53      287.78      6.85 o
   5   2   1       16.45       13.29      2.81 o
   6   2   1       54.74       61.97      5.07 o
   7   2   1       28.76       25.14      5.32 o
   8   2   1       58.40       56.96      7.66 o
  -8   3   1      161.90      178.22      9.93 o
  -7   3   1      228.90      290.17     13.05 o
  -6   3   1       76.12       69.44      7.03 o
  -5   3   1      925.50      882.03     21.27 o
  -4   3   1      606.94      616.71     15.43 o
  -3   3   1     3594.83     3376.89     77.46 o
  -2   3   1     1311.33     1358.59     37.03 o
  -1   3   1     6006.49     5795.13    267.43 o
   0   3   1     2144.18     2370.31     88.93 o
   1   3   1     6161.98     5819.15    123.23 o
   2   3   1     1211.12     1431.86     27.89 o
   3   3   1     3381.03     3522.18     62.30 o
   4   3   1      627.25      612.69     12.73 o
   5   3   1      799.59      918.29     22.22 o
   6   3   1       83.46       76.72      5.68 o
   7   3   1      287.88      286.72     10.36 o
   8   3   1      133.68      169.75     10.58 o
  -8   4   1       61.64       85.17      8.56 o
  -7   4   1       67.60       64.06      7.56 o
  -6   4   1      103.39      130.80      7.47 o
  -5   4   1       49.35       45.98      5.04 o
  -4   4   1      385.35      430.25     12.85 o
  -3   4   1      574.35      578.87     12.84 o
  -2   4   1      816.83      891.24     27.66 o
  -1   4   1     2077.56     2161.54     52.70 o
   0   4   1        2.04        6.23      1.67 o
   1   4   1     1979.05     2203.26     46.67 o
   2   4   1      784.15      875.97     19.42 o
   3   4   1      531.11      602.77     12.54 o
   4   4   1      438.38      399.03     10.47 o
   5   4   1       46.29       52.83      3.78 o
   6   4   1      112.50      120.28      6.56 o
   7   4   1       71.96       70.49      6.42 o
   8   4   1       65.12       89.12      9.48 o
  -8   5   1       70.86      100.17      8.58 o
  -7   5   1      142.36      150.88     11.54 o
  -6   5   1      190.96      122.86      6.85 o
  -5   5   1      777.37      925.17     36.35 o
  -4   5   1      121.66      123.58      6.21 o
  -3   5   1     2840.80     2864.21     70.02 o
  -2   5   1      573.82      863.55     19.19 o
  -1   5   1     7886.14     7676.69    162.97 o
   0   5   1     1362.64     1427.29     30.81 o
   1   5   1     8037.71     7807.03    164.53 o
   2   5   1      949.14      722.13     15.20 o
   3   5   1     2779.85     2800.18     54.52 o
   4   5   1      152.53      108.94      4.74 o
   5   5   1      963.09      881.42     23.94 o
   6   5   1      115.65      147.03      8.06 o
   7   5   1      144.49      158.74      8.95 o
   8   5   1       86.54       78.46      9.17 o
  -8   6   1       14.54       31.40      8.57 o
  -7   6   1       34.55       27.55      8.08 o
  -6   6   1       13.37        6.14      6.44 o
  -5   6   1      219.63      219.34      8.43 o
  -4   6   1      170.42      180.75      9.91 o
  -3   6   1      181.32      196.91      9.68 o
  -2   6   1     2807.83     3112.23     70.82 o
  -1   6   1      279.46      276.59      7.33 o
   0   6   1       85.96      104.96      4.03 o
   1   6   1      245.90      306.17     12.43 o
   2   6   1     2849.35     3081.78     59.31 o
   3   6   1      185.90      190.66      5.97 o
   4   6   1      168.40      178.56      6.86 o
   5   6   1      233.85      219.34      8.88 o
   6   6   1        4.48       11.57      5.48 o
   7   6   1       34.22       32.79      7.73 o
   8   6   1       18.58       27.88      8.57 o
  -7   7   1      151.89      202.71     10.89 o
  -6   7   1      608.08      663.66     32.46 o
  -5   7   1      674.64      721.60     27.62 o
  -4   7   1     1397.49     1399.48     40.47 o
  -3   7   1     1042.67      994.75     24.34 o
  -2   7   1     4136.20     4347.70     98.40 o
  -1   7   1     1844.68     1591.05     32.11 o
   0   7   1     4610.35     4694.95    100.09 o
   1   7   1     1514.42     1690.82     35.39 o
   2   7   1     4290.90     4287.40     82.32 o
   3   7   1      927.59      999.82     24.10 o
   4   7   1     1410.51     1345.27     32.18 o
   5   7   1      657.77      705.59     20.33 o
   6   7   1      681.34      620.97     21.51 o
   7   7   1      188.03      171.61     10.44 o
  -7   8   1       44.15       59.94      8.99 o
  -6   8   1      369.57      400.47     23.73 o
  -5   8   1       37.42       58.15      6.79 o
  -4   8   1      183.51      215.40      8.80 o
  -3   8   1      135.33      151.73      6.89 o
  -2   8   1       13.72       15.91      4.26 o
  -1   8   1      212.42      219.29      6.28 o
   0   8   1      581.33      580.34     13.86 o
   1   8   1      247.21      223.01      6.36 o
   2   8   1        7.92       13.41      4.45 o
   3   8   1      150.26      143.47      8.15 o
   4   8   1      194.70      203.61      8.18 o
   5   8   1       44.31       49.69      6.23 o
   6   8   1      397.08      378.97     13.02 o
   7   8   1       47.26       52.27      8.61 o
  -7   9   1       37.28       20.29     18.93 o
  -6   9   1      212.70      195.34     14.40 o
  -5   9   1       10.03        2.96      6.14 o
  -4   9   1     1215.84     1247.10     30.30 o
  -3   9   1      317.51      342.70     11.42 o
  -2   9   1     2416.96     2470.66     57.44 o
  -1   9   1      895.49      923.09     23.02 o
   0   9   1     3980.95     4000.78     76.74 o
   1   9   1      913.28      936.58     20.46 o
   2   9   1     2466.17     2452.68     56.02 o
   3   9   1      288.96      343.44     11.13 o
   4   9   1     1308.76     1199.15     32.11 o
   5   9   1        2.65        8.06      6.12 o
   6   9   1      180.20      185.69      9.33 o
   7   9   1       25.68       33.81     21.15 o
  -6  10   1       39.11       25.01      9.99 o
  -5  10   1       41.97       39.48      8.46 o
  -4  10   1      136.79      176.40     10.86 o
  -3  10   1       58.36       64.46      6.83 o
  -2  10   1      311.33      361.98     12.09 o
  -1  10   1      225.73      228.08      8.79 o
   0  10   1        9.10        9.35      5.54 o
   1  10   1      215.93      248.75      9.10 o
   2  10   1      383.80      353.77     11.67 o
   3  10   1       54.50       65.57      6.29 o
   4  10   1      179.80      149.78      8.23 o
   5  10   1       38.41       44.10      7.28 o
   6  10   1       20.17       27.75      7.62 o
  -6  11   1      234.40      259.18     22.61 o
  -5  11   1        5.83        2.24      8.90 o
  -4  11   1      653.36      645.62     21.03 o
  -3  11   1      239.15      262.67     10.50 o
  -2  11   1      956.83     1090.25     27.08 o
  -1  11   1      121.27      139.50      7.65 o
   0  11   1      796.21      760.01     34.45 o
   1  11   1      141.53      152.73      8.63 o
   2  11   1     1071.86     1014.21     30.48 o
   3  11   1      258.14      226.69     11.13 o
   4  11   1      592.70      667.64     23.01 o
   5  11   1        6.97       13.01      7.58 o
   6  11   1      210.13      259.26     16.31 o
  -5  12   1       27.88       32.70     10.90 o
  -4  12   1       49.19       36.44      8.13 o
  -3  12   1       58.06       63.63      9.70 o
  -2  12   1      243.72      256.62     11.82 o
  -1  12   1      129.21      126.66     18.38 o
   0  12   1      765.83      797.02     36.29 o
   1  12   1      127.14      135.63     17.96 o
   2  12   1      235.42      264.26     18.09 o
   3  12   1       65.44       74.50      9.06 o
   4  12   1       33.74       41.45      7.97 o
   5  12   1       26.48       14.92      8.79 o
  -4  13   1      302.59      349.20     20.60 o
  -3  13   1        9.79       14.64      8.37 o
  -2  13   1      600.49      632.11     32.87 o
  -1  13   1       29.12       46.79     13.11 o
   0  13   1      761.00      832.09     47.74 o
   1  13   1       37.80       58.41     23.02 o
   2  13   1      597.23      692.67    117.20 o
   3  13   1        3.56       15.28      7.94 o
   4  13   1      302.59      376.25     14.59 o
  -3  14   1       22.73       36.76     11.13 o
  -2  14   1       42.11       42.75     14.26 o
  -1  14   1        3.25       17.59     13.31 o
   0  14   1        5.81       15.81     20.42 o
   1  14   1        4.07       24.47     20.45 o
   2  14   1       45.64       84.18     20.07 o
   3  14   1       16.45       24.61     11.30 o
  -2  15   1      293.62      338.79     31.58 o
  -1  15   1       78.24      103.89     16.96 o
   0  15   1      396.48      505.11     74.01 o
   1  15   1       71.57       96.70     23.33 o
   2  15   1      282.65      330.07     31.63 o
   0   0   2      600.44      623.13     19.03 o
   1   0   2     2322.78     2577.78    164.90 o
   2   0   2    17229.54    15787.35    441.10 o
   3   0   2      350.53      346.21     12.23 o
   4   0   2     4058.40     4020.46     83.98 o
   5   0   2       20.80       16.94      2.61 o
   6   0   2      721.36      759.73     15.48 o
   7   0   2       42.48       66.51      6.05 o
  -8   1   2       89.47      115.37     20.63 o
  -7   1   2       81.16      105.40      7.29 o
  -6   1   2      195.19      207.98      6.19 o
  -5   1   2      137.34      148.79      4.60 o
  -4   1   2      604.76      632.67     15.64 o
  -3   1   2      284.44      225.94      7.51 o
  -2   1   2     1339.23     1134.96     30.73 o
  -1   1   2    16857.06    15591.76    663.68 o
   0   1   2      780.38      957.57     25.69 o
   1   1   2    16964.49    15811.47    432.12 o
   2   1   2      971.47     1290.02     35.12 o
   3   1   2      250.75      255.99      6.44 o
   4   1   2      606.18      660.45     14.41 o
   5   1   2      123.09      148.42      4.66 o
   6   1   2      193.67      209.13      6.98 o
   7   1   2       69.17      107.50      7.35 o
   8   1   2      106.62      116.38      9.29 o
  -8   2   2      118.07      111.65      8.71 o
  -7   2   2       42.83       32.85      6.55 o
  -6   2   2     1166.38     1122.99     37.31 o
  -5   2   2       41.10       65.21      3.11 o
  -4   2   2     3346.42     3433.06     72.32 o
  -3   2   2      609.61      722.06     18.06 o
  -2   2   2     2185.50     2159.50     59.33 o
  -1   2   2     1129.07     1267.90     46.82 o
   0   2   2    14590.80    12721.02    267.95 o
   1   2   2     1065.09     1252.09     24.57 o
   2   2   2     2209.57     2119.16     41.58 o
   3   2   2      757.94      668.78     13.11 o
   4   2   2     3463.80     3421.41     70.08 o
   5   2   2       77.29       60.28      4.86 o
   6   2   2     1007.05     1121.62     26.99 o
   7   2   2       27.94       34.30      6.13 o
   8   2   2       70.16      133.63      8.82 o
  -8   3   2       49.58       54.56      8.24 o
  -7   3   2       91.56       95.91      7.59 o
  -6   3   2      125.13      191.65     10.05 o
  -5   3   2       59.80       61.79      5.76 o
  -4   3   2      278.36      323.93      8.49 o
  -3   3   2      293.15      246.08      6.74 o
  -2   3   2     3424.50     3707.84     88.86 o
  -1   3   2      165.21      179.94      7.30 o
   0   3   2       44.86       44.55      2.28 o
   1   3   2      145.88      181.60      3.93 o
   2   3   2     3382.16     3667.55     71.71 o
   3   3   2      251.55      255.93      5.39 o
   4   3   2      314.81      319.77      6.87 o
   5   3   2       46.37       65.08      3.89 o
   6   3   2      175.76      151.47      5.87 o
   7   3   2      114.33      100.44      8.70 o
   8   3   2       44.82       76.01     10.37 o
  -8   4   2      152.48      196.88     10.97 o
  -7   4   2      252.75      259.73     20.74 o
  -6   4   2      217.03      262.49     10.54 o
  -5   4   2      699.49      624.01     39.62 o
  -4   4   2     1996.82     1897.37     58.83 o
  -3   4   2     1423.88     1268.78     38.89 o
  -2   4   2    10447.29    10382.37    340.39 o
  -1   4   2     1920.83     2144.40    100.76 o
   0   4   2     9515.99     9052.96    195.35 o
   1   4   2     1986.00     2058.12     38.11 o
   2   4   2    10534.96    10011.37    234.60 o
   3   4   2     1088.63     1387.80     24.62 o
   4   4   2     1816.90     1917.98     39.64 o
   5   4   2      639.64      622.30     14.95 o
   6   4   2      254.79      248.92     11.23 o
   7   4   2      247.35      246.17     12.70 o
   8   4   2      168.20      173.83     12.59 o
  -8   5   2       31.84       39.45      7.70 o
  -7   5   2       36.67       39.34      6.98 o
  -6   5   2      190.06      141.44      8.14 o
  -5   5   2      240.77      268.84     11.94 o
  -4   5   2      215.05      172.87      6.20 o
  -3   5   2      146.84      177.25      6.35 o
  -2   5   2      436.09      439.89     24.84 o
  -1   5   2      158.32      127.52     11.87 o
   0   5   2       37.20       36.19      2.29 o
   1   5   2       92.23      151.34      4.79 o
   2   5   2      353.87      455.11      9.59 o
   3   5   2      190.90      158.33      5.18 o
   4   5   2      150.65      192.17      5.92 o
   5   5   2      286.20      253.63      9.77 o
   6   5   2      151.45      164.12      8.12 o
   7   5   2       25.55       40.55      7.11 o
   8   5   2       33.70       40.56      8.42 o
  -8   6   2       29.33       35.52      8.78 o
  -7   6   2       94.96      127.20      9.63 o
  -6   6   2      377.29      403.05     23.14 o
  -5   6   2      176.06      162.33     17.27 o
  -4   6   2      557.19      656.71     16.81 o
  -3   6   2     2140.22     2183.93     83.20 o
  -2   6   2     1054.06     1220.54     33.59 o
  -1   6   2     5556.37     5597.67    119.56 o
   0   6   2     2947.66     2993.64     63.90 o
   1   6   2     5194.02     5618.52    118.98 o
   2   6   2     1332.77     1112.59     22.53 o
   3   6   2     2267.45     2127.70     41.58 o
   4   6   2      646.62      594.37     15.53 o
   5   6   2      165.70      140.54      7.30 o
   6   6   2      350.75      368.69     15.75 o
   7   6   2      131.42       99.37     13.13 o
   8   6   2       30.72       33.55     16.13 o
  -7   7   2       68.05       73.11      9.14 o
  -6   7   2       26.92       38.16      7.60 o
  -5   7   2      486.28      436.29     15.36 o
  -4   7   2       33.33       38.55      4.70 o
  -3   7   2       52.15       37.50      5.18 o
  -2   7   2       96.38      124.93      5.55 o
  -1   7   2      688.42      851.53     17.06 o
   0   7   2      429.91      505.72     12.14 o
   1   7   2      795.68      817.24     19.00 o
   2   7   2      116.31      114.07      4.23 o
   3   7   2       39.85       40.57      4.28 o
   4   7   2       45.11       30.51      4.85 o
   5   7   2      388.55      444.50     13.02 o
   6   7   2       38.31       43.16      7.27 o
   7   7   2       64.26       80.24      8.05 o
  -7   8   2      133.58      124.71     13.43 o
  -6   8   2       24.99       18.12      8.04 o
  -5   8   2      596.80      618.03     35.56 o
  -4   8   2      257.75      290.66     12.04 o
  -3   8   2     1254.89     1120.83     27.60 o
  -2   8   2      950.51      987.84     24.37 o
  -1   8   2     3124.66     3179.43     60.87 o
   0   8   2     1485.04     1436.62     31.65 o
   1   8   2     3188.16     3110.80     60.71 o
   2   8   2      957.20      936.73     20.43 o
   3   8   2     1049.78     1149.74     27.41 o
   4   8   2      266.69      267.84      9.62 o
   5   8   2      643.06      612.84     21.83 o
   6   8   2        7.62       26.68      6.31 o
   7   8   2      118.70      121.03     10.75 o
  -7   9   2      112.80      118.97     20.99 o
  -6   9   2       46.46       45.27      9.40 o
  -5   9   2       27.46       40.73      8.29 o
  -4   9   2        2.73        6.20      7.07 o
  -3   9   2       20.78       11.71      5.40 o
  -2   9   2      195.17      202.63      8.22 o
  -1   9   2       81.49       71.73      5.64 o
   0   9   2       51.12       53.58      3.99 o
   1   9   2       76.02       82.90      4.39 o
   2   9   2      179.13      198.10     10.37 o
   3   9   2        9.31       18.11      5.22 o
   4   9   2        7.73        0.00      5.84 o
   5   9   2       51.81       32.65      6.49 o
   6   9   2       50.35       50.07      7.00 o
   7   9   2       95.79      121.66     11.77 o
  -6  10   2       46.59       39.04      9.89 o
  -5  10   2      466.97      467.10     17.39 o
  -4  10   2       29.99       22.33      7.00 o
  -3  10   2     1286.97     1293.27     31.95 o
  -2  10   2       40.30       47.35      6.16 o
  -1  10   2     1161.11     1068.32     27.02 o
   0  10   2       45.72       56.99      6.52 o
   1  10   2     1013.60     1161.63     30.06 o
   2  10   2       38.41       42.91      5.66 o
   3  10   2     1282.81     1270.69     37.75 o
   4  10   2       18.65       26.85      6.29 o
   5  10   2      479.42      451.06     16.41 o
   6  10   2       51.61       52.27      7.86 o
  -6  11   2       30.58       26.97     12.38 o
  -5  11   2       99.43       81.35     10.69 o
  -4  11   2       14.04       21.31      8.95 o
  -3  11   2       86.45      124.85      8.49 o
  -2  11   2       50.66       64.43      6.97 o
  -1  11   2       34.33       31.96      6.06 o
   0  11   2      140.53      177.58     17.24 o
   1  11   2       28.64       37.55      8.16 o
   2  11   2       59.35       45.19      6.40 o
   3  11   2      107.37      103.09      7.47 o
   4  11   2       10.50       17.39      6.87 o
   5  11   2       81.69       79.04      8.06 o
   6  11   2       26.79       42.00      9.70 o
  -5  12   2      423.68      487.95     20.79 o
  -4  12   2        9.29        3.31      9.57 o
  -3  12   2      793.63      826.79     23.32 o
  -2  12   2       75.02       74.67      7.96 o
  -1  12   2     1141.21     1130.46     37.76 o
   0  12   2       52.91       57.56     11.76 o
   1  12   2     1109.55     1272.24    136.92 o
   2  12   2       82.79       75.30      7.99 o
   3  12   2      748.84      800.08     34.16 o
   4  12   2        9.61        0.00      7.36 o
   5  12   2      391.95      433.41     20.61 o
  -4  13   2       33.97       53.70     12.41 o
  -3  13   2      143.04      141.05     10.50 o
  -2  13   2       23.76       14.65     11.80 o
  -1  13   2      159.31      156.44     15.99 o
   0  13   2        0.14        2.71     12.19 o
   1  13   2      148.78      170.66     16.07 o
   2  13   2       18.18       30.35     11.82 o
   3  13   2      126.74      160.91     11.80 o
   4  13   2       33.71       34.39      8.57 o
  -3  14   2      299.52      355.46     27.65 o
  -2  14   2       61.30       60.90     14.73 o
  -1  14   2      489.55      583.67     39.02 o
   0  14   2      126.82      163.16     28.09 o
   1  14   2      543.32      560.64     95.17 o
   2  14   2       61.78       76.55     13.29 o
   3  14   2      332.39      358.95    110.08 o
  -2  15   2       35.99       59.40     20.51 o
  -1  15   2       36.04       53.98     25.56 o
   0  15   2       40.59       76.78     52.64 o
   1  15   2       34.94       41.49     17.70 o
   2  15   2       32.27        0.00     20.23 o
   1   0   3    13831.77    13183.84    291.95 o
   2   0   3      699.92      780.03     29.51 o
   3   0   3     1579.45     1610.74     38.83 o
   4   0   3        8.59        8.90      1.68 o
   5   0   3      593.59      577.72     13.47 o
   6   0   3      109.52      100.49     17.24 o
   7   0   3       16.64       10.53      5.40 o
   8   0   3        0.31        0.00     16.68 o
  -8   1   3       16.81       17.91     17.96 o
  -7   1   3      356.49      459.41     12.82 o
  -6   1   3      122.98      126.59      4.76 o
  -5   1   3      967.91     1093.94     21.71 o
  -4   1   3      298.69      309.60      7.10 o
  -3   1   3     5749.99     5859.98    140.38 o
  -2   1   3      594.61      657.73     16.05 o
  -1   1   3    21419.56    18893.37    593.33 o
   0   1   3     2340.53     2351.39     50.25 o
   1   1   3    21475.03    18736.96    432.03 o
   2   1   3      693.65      630.32     12.81 o
   3   1   3     6018.53     5824.80    138.25 o
   4   1   3      310.46      319.51      7.36 o
   5   1   3     1091.78     1077.30     19.71 o
   6   1   3      114.77      121.17      6.26 o
   7   1   3      408.81      402.23     13.37 o
   8   1   3       16.20        1.67      7.35 o
  -8   2   3       37.16       71.68     11.94 o
  -7   2   3      160.74      178.86     14.98 o
  -6   2   3      137.51      157.84      7.46 o
  -5   2   3      396.76      412.28     13.03 o
  -4   2   3      114.54      130.33      4.62 o
  -3   2   3     2319.48     2625.43     57.74 o
  -2   2   3       94.47      103.63      5.62 o
  -1   2   3      565.54      670.08     17.58 o
   0   2   3      461.63      450.26     78.74 o
   1   2   3      650.75      654.59     13.27 o
   2   2   3       80.94       99.16      2.98 o
   3   2   3     2669.94     2448.41     44.14 o
   4   2   3      138.57      118.55      3.58 o
   5   2   3      406.43      388.73      9.15 o
   6   2   3      155.92      144.22      5.59 o
   7   2   3      155.88      167.27      8.31 o
   8   2   3       36.14       51.67      7.52 o
  -8   3   3       30.00       23.75     10.12 o
  -7   3   3      316.23      374.05     13.88 o
  -6   3   3      575.08      559.76     21.72 o
  -5   3   3     1560.92     1661.16     43.43 o
  -4   3   3      889.84      860.36     25.89 o
  -3   3   3     4192.50     4131.44    129.89 o
  -2   3   3     2596.91     2563.70    113.11 o
  -1   3   3    13457.16    12721.36    351.98 o
   0   3   3      324.90      391.16      8.99 o
   1   3   3    13095.22    12385.32    241.97 o
   2   3   3     2252.78     2663.28     51.23 o
   3   3   3     4099.76     4009.78     71.26 o
   4   3   3      802.57      884.01     16.47 o
   5   3   3     1640.04     1526.68     34.79 o
   6   3   3      567.69      541.59     14.06 o
   7   3   3      325.36      342.63     12.64 o
   8   3   3       27.97       29.16      7.26 o
  -8   4   3        2.41        0.00      8.07 o
  -7   4   3       99.89       89.96      9.43 o
  -6   4   3       89.92       74.17      6.39 o
  -5   4   3      179.66      182.72     12.53 o
  -4   4   3       65.04       52.33      4.24 o
  -3   4   3      131.47      206.00     10.28 o
  -2   4   3      507.33      612.49     16.33 o
  -1   4   3      674.15      958.37     28.22 o
   0   4   3      415.49      481.17     12.11 o
   1   4   3     1015.48      803.64     15.70 o
   2   4   3      571.61      568.09     11.78 o
   3   4   3      249.81      163.94      4.12 o
   4   4   3       38.62       50.66      3.26 o
   5   4   3      169.76      167.07      6.84 o
   6   4   3       57.43       95.95      8.05 o
   7   4   3       76.80       90.09      7.51 o
   8   4   3        5.08        0.00      7.46 o
  -8   5   3       13.94       15.80      8.41 o
  -7   5   3      153.79      151.55      8.42 o
  -6   5   3      344.80      347.76     14.24 o
  -5   5   3     1325.46     1242.62     51.57 o
  -4   5   3     1531.90     1566.56     51.08 o
  -3   5   3     1888.80     1997.53     68.96 o
  -2   5   3     3237.83     3665.45    100.74 o
  -1   5   3     2744.28     3128.06     79.78 o
   0   5   3     2827.58     2945.81     62.98 o
   1   5   3     3200.74     2878.60     54.01 o
   2   5   3     3263.04     3408.98     66.14 o
   3   5   3     2094.34     1890.00     39.82 o
   4   5   3     1644.43     1486.75     31.58 o
   5   5   3     1182.98     1258.96     32.74 o
   6   5   3      384.18      326.99     11.74 o
   7   5   3      126.90      151.16      8.96 o
   8   5   3       15.59       12.00      7.73 o
  -7   6   3       32.69       42.57      7.69 o
  -6   6   3      164.14      156.65      8.25 o
  -5   6   3      607.66      584.65     30.93 o
  -4   6   3      182.82      178.78      7.37 o
  -3   6   3     2503.09     2689.50    100.26 o
  -2   6   3      275.57      249.31      9.58 o
  -1   6   3     4274.30     4751.34    116.74 o
   0   6   3     1410.87     1521.27     33.20 o
   1   6   3     4291.62     4512.90     83.50 o
   2   6   3      244.10      246.14      6.42 o
   3   6   3     2401.74     2520.93     49.18 o
   4   6   3      178.53      161.31      7.12 o
   5   6   3      567.16      581.44     16.90 o
   6   6   3      172.75      152.55      8.60 o
   7   6   3       38.72       45.52      7.20 o
  -7   7   3       44.34       65.58      9.50 o
  -6   7   3      191.50      187.59     14.16 o
  -5   7   3      143.45      222.40     11.20 o
  -4   7   3     2177.43     2194.02     89.30 o
  -3   7   3     1244.62     1269.87     32.38 o
  -2   7   3     2104.20     2336.68     57.11 o
  -1   7   3      882.43      802.44     19.88 o
   0   7   3     2887.11     2869.35     61.92 o
   1   7   3      824.99      801.78     17.18 o
   2   7   3     2405.28     2139.36     42.43 o
   3   7   3     1275.70     1226.44     26.11 o
   4   7   3     2138.31     2080.14     48.31 o
   5   7   3      225.94      189.92      7.93 o
   6   7   3      180.61      176.79      8.28 o
   7   7   3       48.21       50.57      7.37 o
  -7   8   3       60.76       55.80      9.53 o
  -6   8   3      148.70      165.74     10.79 o
  -5   8   3       20.44       40.59      7.83 o
  -4   8   3      775.34      729.08     21.52 o
  -3   8   3      257.62      312.42     14.99 o
  -2   8   3     1181.24     1178.14     31.73 o
  -1   8   3      413.96      376.89     11.39 o
   0   8   3      153.40      164.78      5.43 o
   1   8   3      363.80      382.54      9.17 o
   2   8   3     1090.04     1148.69     28.41 o
   3   8   3      332.00      269.54      9.71 o
   4   8   3      797.74      682.36     17.93 o
   5   8   3       33.67       22.73      5.74 o
   6   8   3      194.65      146.36      7.96 o
   7   8   3       53.30       56.49      7.79 o
  -7   9   3        1.88        6.38     15.59 o
  -6   9   3      355.79      332.88     17.25 o
  -5   9   3      325.77      342.95     15.10 o
  -4   9   3      481.02      396.94     15.01 o
  -3   9   3      156.39      117.47      8.28 o
  -2   9   3     2129.85     1915.73     45.75 o
  -1   9   3      415.83      364.63     11.71 o
   0   9   3     1219.07     1257.39     25.56 o
   1   9   3      369.10      370.35      9.73 o
   2   9   3     1800.65     1935.58     44.36 o
   3   9   3      105.19      147.16      6.91 o
   4   9   3      419.85      413.92     12.82 o
   5   9   3      299.61      312.07     11.37 o
   6   9   3      321.83      311.49     15.81 o
   7   9   3        1.16       10.06     11.07 o
  -6  10   3       88.80      106.24     11.23 o
  -5  10   3       10.43        6.25      9.11 o
  -4  10   3      322.66      330.72     14.03 o
  -3  10   3      161.97      139.92      8.11 o
  -2  10   3     1462.26     1447.04     35.49 o
  -1  10   3      117.85      150.60      8.29 o
   0  10   3     2528.07     2545.15     75.31 o
   1  10   3      152.06      140.78      9.91 o
   2  10   3     1350.87     1468.59     40.23 o
   3  10   3      136.14      139.00      7.67 o
   4  10   3      301.07      322.66     11.29 o
   5  10   3        5.57        0.00      6.61 o
   6  10   3       87.92       93.91      8.36 o
  -6  11   3      132.40      164.80     17.81 o
  -5  11   3        1.28        0.00      9.47 o
  -4  11   3      361.01      442.32     17.28 o
  -3  11   3      164.23      178.42      9.26 o
  -2  11   3     1505.18     1574.70     38.68 o
  -1  11   3       74.68       84.96      7.06 o
   0  11   3     3682.68     3732.60    218.12 o
   1  11   3       84.03      116.44     28.73 o
   2  11   3     1649.03     1607.32     55.89 o
   3  11   3      162.17      167.87      8.39 o
   4  11   3      431.26      386.02     21.42 o
   5  11   3        0.75        0.91      7.21 o
   6  11   3      159.84      145.24     15.16 o
  -5  12   3        1.09        0.00     10.72 o
  -4  12   3       96.73      102.92     11.80 o
  -3  12   3       34.42       48.78      9.38 o
  -2  12   3       61.75      106.53      8.38 o
  -1  12   3      159.61      159.63      9.37 o
   0  12   3        5.05        0.00     15.15 o
   1  12   3      156.42      187.99     22.28 o
   2  12   3      114.67       83.49     10.31 o
   3  12   3       29.16       48.31      7.49 o
   4  12   3       90.58       97.17      8.52 o
   5  12   3        1.51       12.11      7.84 o
  -4  13   3      427.90      426.21     27.73 o
  -3  13   3       30.58       23.17     10.30 o
  -2  13   3      819.19      751.07     23.53 o
  -1  13   3       27.88       32.31     17.12 o
   0  13   3      958.43     1080.66    102.79 o
   1  13   3       38.44       28.15     12.53 o
   2  13   3      768.76      894.37    144.89 o
   3  13   3       27.73       28.90      8.22 o
   4  13   3      390.44      432.82     21.12 o
  -3  14   3       11.14        1.39     11.14 o
  -2  14   3      120.49      126.53     31.23 o
  -1  14   3       12.26       19.36     14.13 o
   0  14   3      164.82      208.84     31.86 o
   1  14   3        9.44       29.51     13.84 o
   2  14   3      114.29      135.93     16.16 o
   3  14   3       17.88        9.73     13.49 o
  -1  15   3      121.82      144.37     23.19 o
   0  15   3      247.62      302.19     71.75 o
   1  15   3      118.35      144.98     42.72 o
   0   0   4      586.96      590.25     18.44 o
   1   0   4     5604.28     5953.27    126.58 o
   2   0   4     3406.86     3412.98     72.26 o
   3   0   4     2102.10     2348.03     65.99 o
   4   0   4     1482.28     1458.75     52.36 o
   5   0   4        0.13        0.00      2.00 o
   6   0   4      474.57      491.49     13.28 o
   7   0   4        8.09        0.00      6.46 o
   8   0   4       21.68       17.73      9.36 o
  -8   1   4       57.16       44.99     19.10 o
  -7   1   4       90.65      110.60      6.31 o
  -6   1   4      442.99      395.60     16.32 o
  -5   1   4      103.48      125.19      5.05 o
  -4   1   4      823.83      816.53     17.13 o
  -3   1   4     2592.18     2867.08     98.80 o
  -2   1   4    10535.51    10186.03    461.67 o
  -1   1   4     2009.65     2199.69     46.52 o
   0   1   4    11548.80    10969.92    232.21 o
   1   1   4     2020.66     2096.17     89.10 o
   2   1   4     9552.95    10555.24    267.08 o
   3   1   4     2675.79     2801.07     52.18 o
   4   1   4      797.96      801.05     16.70 o
   5   1   4      111.50      117.64      3.87 o
   6   1   4      355.52      398.53     11.13 o
   7   1   4      111.59       87.77      5.80 o
   8   1   4       45.59       54.32      7.26 o
  -8   2   4       60.95       54.02     19.07 o
  -7   2   4       67.95      102.99      7.45 o
  -6   2   4      216.90      204.19      8.13 o
  -5   2   4       21.29       36.71      3.89 o
  -4   2   4     1685.52     1507.48     53.60 o
  -3   2   4      147.59      151.26      4.99 o
  -2   2   4     2153.98     2263.21     94.23 o
  -1   2   4     1201.56     1364.97     28.92 o
   0   2   4     4298.93     4232.32    101.16 o
   1   2   4     1408.80     1335.85     31.76 o
   2   2   4     2225.78     2224.55     43.23 o
   3   2   4      182.44      133.97      3.78 o
   4   2   4     1409.76     1524.42     27.43 o
   5   2   4       38.02       26.76      3.33 o
   6   2   4      167.77      202.15      8.32 o
   7   2   4       86.58       83.34      5.96 o
   8   2   4       51.01       75.63      8.64 o
  -8   3   4      129.60      142.35      9.79 o
  -7   3   4      289.90      325.23     22.16 o
  -6   3   4      259.41      278.38     15.91 o
  -5   3   4      697.28      693.10     19.57 o
  -4   3   4     1239.37     1208.71     51.35 o
  -3   3   4      122.98      179.29      5.71 o
  -2   3   4      592.87      789.72     28.69 o
  -1   3   4       10.96       28.79      2.07 o
   0   3   4     3624.47     3711.30     85.66 o
   1   3   4       28.92       25.81      1.96 o
   2   3   4      848.31      703.85     19.47 o
   3   3   4      191.54      147.46      4.00 o
   4   3   4     1151.34     1170.14     23.30 o
   5   3   4      783.44      661.54     15.20 o
   6   3   4      266.77      268.98      8.98 o
   7   3   4      256.38      294.74     11.47 o
   8   3   4      127.12      140.64      9.08 o
  -8   4   4       39.48       56.67      8.86 o
  -7   4   4      153.94      137.35      8.86 o
  -6   4   4      296.43      358.67     11.83 o
  -5   4   4      164.69      111.73      6.30 o
  -4   4   4      640.22      743.33     23.61 o
  -3   4   4      224.68      290.04      9.03 o
  -2   4   4     2302.90     2136.66     72.11 o
  -1   4   4      497.76      387.47     12.70 o
   0   4   4     5338.79     5306.47    113.12 o
   1   4   4      347.80      452.42      8.78 o
   2   4   4     1995.81     2163.17     39.61 o
   3   4   4      340.44      247.53      6.93 o
   4   4   4      791.34      672.01     13.74 o
   5   4   4      102.49      138.63      4.62 o
   6   4   4      371.71      337.90     11.60 o
   7   4   4      120.65      120.47      7.79 o
   8   4   4       59.80       47.04      7.92 o
  -8   5   4        5.50       12.12      8.67 o
  -7   5   4       41.92       46.17      7.97 o
  -6   5   4      116.69      147.14      7.90 o
  -5   5   4      558.34      474.60     22.46 o
  -4   5   4      159.98      226.83      8.11 o
  -3   5   4     1112.27     1126.28     45.36 o
  -2   5   4     2055.05     2267.03     58.59 o
  -1   5   4      270.18      307.52      8.85 o
   0   5   4     1730.04     1796.16     46.65 o
   1   5   4      291.42      300.53      6.65 o
   2   5   4     2071.68     2118.09     36.11 o
   3   5   4     1067.49     1072.60     23.04 o
   4   5   4      248.23      203.94      5.74 o
   5   5   4      437.48      493.97     14.83 o
   6   5   4      153.50      135.41      9.94 o
   7   5   4       51.91       51.90      8.66 o
   8   5   4        8.62       14.17      8.97 o
  -7   6   4       56.54       71.43      8.85 o
  -6   6   4      236.60      290.00     20.99 o
  -5   6   4      482.73      504.95     15.27 o
  -4   6   4      963.76      949.51     44.81 o
  -3   6   4      406.45      392.24     13.10 o
  -2   6   4     1981.93     1890.42     43.55 o
  -1   6   4     1886.39     2164.97     48.62 o
   0   6   4      302.85      217.24      7.37 o
   1   6   4     2194.93     2022.66     38.19 o
   2   6   4     1754.10     1816.67     35.68 o
   3   6   4      375.55      376.15      8.90 o
   4   6   4      925.96      912.17     21.35 o
   5   6   4      576.78      494.05     14.95 o
   6   6   4      268.36      257.80     10.48 o
   7   6   4       63.95       63.78      7.53 o
  -7   7   4       56.43       74.53     11.27 o
  -6   7   4      162.71      183.73     12.23 o
  -5   7   4      434.29      426.04     15.10 o
  -4   7   4      955.66      938.57     29.41 o
  -3   7   4      522.05      502.68     18.73 o
  -2   7   4      706.53      704.99     17.85 o
  -1   7   4     1055.45     1053.81     28.61 o
   0   7   4      589.72      513.54     11.48 o
   1   7   4      962.62     1069.83     20.31 o
   2   7   4      647.08      658.67     14.21 o
   3   7   4      471.34      485.75     11.58 o
   4   7   4      932.59      930.43     22.70 o
   5   7   4      493.24      400.68     12.11 o
   6   7   4      162.27      169.77      9.14 o
   7   7   4       63.43       56.76      8.22 o
  -7   8   4       47.30       43.69     10.48 o
  -6   8   4       37.84       48.49      9.09 o
  -5   8   4      326.59      276.99     26.91 o
  -4   8   4      146.03      131.52      8.96 o
  -3   8   4     2052.77     2143.39     50.09 o
  -2   8   4      350.04      352.46     11.45 o
  -1   8   4     1180.19     1110.18     30.33 o
   0   8   4     1341.53     1305.20     26.40 o
   1   8   4     1085.08     1132.86     20.89 o
   2   8   4      345.23      344.55      8.03 o
   3   8   4     2175.28     1947.43     45.27 o
   4   8   4      110.29      142.03      6.78 o
   5   8   4      278.79      268.75     10.01 o
   6   8   4       26.05       40.39      6.58 o
   7   8   4       47.02       44.23      7.52 o
  -6   9   4       46.28       73.34     14.23 o
  -5   9   4      189.13      213.59     19.37 o
  -4   9   4      221.82      250.98     14.66 o
  -3   9   4     1223.51     1321.87     35.78 o
  -2   9   4       28.71       39.24      5.24 o
  -1   9   4     1843.61     1908.39     44.34 o
   0   9   4        2.81        0.00      4.70 o
   1   9   4     1978.91     1879.35     34.36 o
   2   9   4       53.15       42.21      5.41 o
   3   9   4     1325.99     1201.35     29.11 o
   4   9   4      228.17      232.46      8.99 o
   5   9   4      210.44      190.00     12.08 o
   6   9   4       47.34       54.17      7.05 o
  -6  10   4        2.55        0.00      9.75 o
  -5  10   4      323.06      315.55     14.73 o
  -4  10   4      103.03      100.42     10.02 o
  -3  10   4      391.20      435.91     16.27 o
  -2  10   4       39.38       42.22      6.11 o
  -1  10   4     2223.24     2239.46     53.39 o
   0  10   4       90.36       88.27      6.44 o
   1  10   4     2381.16     2226.20     59.82 o
   2  10   4       57.60       52.35      5.51 o
   3  10   4      448.47      395.49     12.59 o
   4  10   4      124.43       97.35      7.15 o
   5  10   4      310.53      297.95     11.17 o
   6  10   4        2.77        3.21      7.38 o
  -5  11   4      229.16      209.95     13.33 o
  -4  11   4       14.08       29.56      9.65 o
  -3  11   4      181.56      158.48     10.91 o
  -2  11   4       53.33       64.99      7.52 o
  -1  11   4      340.28      324.64     12.01 o
   0  11   4       26.74       19.09      6.45 o
   1  11   4      292.53      356.71     35.04 o
   2  11   4       53.91       66.66      8.65 o
   3  11   4      155.49      180.30     10.29 o
   4  11   4       17.75        8.14      7.36 o
   5  11   4      199.91      209.40     10.16 o
  -5  12   4      131.52      148.78     13.47 o
  -4  12   4        1.60        0.29     10.48 o
  -3  12   4      425.29      418.02     17.32 o
  -2  12   4       47.61       45.28      9.37 o
  -1  12   4      201.74      203.07     19.95 o
   0  12   4      248.47      324.02     34.90 o
   1  12   4      210.96      218.67     28.12 o
   2  12   4       41.18       48.88     11.56 o
   3  12   4      414.15      388.00     18.89 o
   4  12   4        1.15        0.00      7.23 o
   5  12   4      142.71      138.20     11.02 o
  -4  13   4       14.09       17.35     11.41 o
  -3  13   4      174.12      178.79     12.92 o
  -2  13   4       14.78       24.22      9.63 o
  -1  13   4      571.42      662.72     86.03 o
   0  13   4       71.71       88.01     21.65 o
   1  13   4      607.67      634.52     71.08 o
   2  13   4       14.41       16.64     12.07 o
   3  13   4      186.63      183.37     18.65 o
   4  13   4       17.07       15.05      8.33 o
  -3  14   4      148.33      164.34     13.20 o
  -2  14   4      113.82       92.45     32.11 o
  -1  14   4      177.52      215.39     21.31 o
   0  14   4        6.26       16.40     13.81 o
   1  14   4      153.52      222.62     64.73 o
   2  14   4      108.89      150.48     27.74 o
   3  14   4      162.27      181.20     17.13 o
   0  15   4       12.06       38.05     20.98 o
   1  15   4      264.46      448.29     39.79 o
   1   0   5     1125.25     1226.47     26.69 o
   2   0   5       82.86       92.76      3.32 o
   3   0   5     6561.19     6814.71    137.48 o
   4   0   5       86.83       73.74      7.36 o
   5   0   5      411.60      417.25     11.28 o
   6   0   5       37.02       43.74      4.59 o
   7   0   5       18.31       28.53      5.51 o
   8   0   5        5.39        9.84     13.97 o
  -8   1   5       13.46        8.67     13.23 o
  -7   1   5      227.46      209.08     10.97 o
  -6   1   5      145.51      162.02      6.67 o
  -5   1   5     1060.36     1013.73     25.96 o
  -4   1   5       44.92       47.25      3.38 o
  -3   1   5     4077.18     4007.17    134.68 o
  -2   1   5      561.42      604.81     15.48 o
  -1   1   5     5644.83     5744.21    118.98 o
   0   1   5       26.77       31.12      1.98 o
   1   1   5     5956.01     5393.00    129.23 o
   2   1   5      598.98      563.84     32.24 o
   3   1   5     3894.90     3942.87     80.08 o
   4   1   5       58.12       45.93      2.63 o
   5   1   5     1013.77     1024.92     20.02 o
   6   1   5      150.40      147.47      6.97 o
   7   1   5      175.99      221.16      9.48 o
   8   1   5       14.21       10.17      8.05 o
  -8   2   5        9.69       24.18     18.66 o
  -7   2   5      276.36      310.20     13.91 o
  -6   2   5       77.52       79.71      6.08 o
  -5   2   5     1331.04     1278.84     35.60 o
  -4   2   5      311.71      318.00      8.26 o
  -3   2   5     2123.46     1842.50     85.90 o
  -2   2   5      962.43      939.98     23.39 o
  -1   2   5     5176.94     4945.74     99.54 o
   0   2   5      937.84     1013.01     22.17 o
   1   2   5     4415.35     5223.83    128.22 o
   2   2   5      885.14     1024.30     19.93 o
   3   2   5     1547.32     1947.49     33.48 o
   4   2   5      321.00      326.51      7.10 o
   5   2   5     1341.89     1235.93     26.53 o
   6   2   5       50.04       79.21      4.67 o
   7   2   5      274.24      272.84      9.51 o
   8   2   5       10.84        4.22      8.47 o
  -8   3   5       22.92       23.04      8.28 o
  -7   3   5      137.73      152.73     10.30 o
  -6   3   5       54.42       36.01      6.27 o
  -5   3   5      952.66      898.09     26.86 o
  -4   3   5      337.13      322.89      9.94 o
  -3   3   5     1298.00     1426.46     50.54 o
  -2   3   5      894.90      934.50     22.79 o
  -1   3   5     1380.19     1459.72     28.97 o
   0   3   5     1502.36     1541.11     37.56 o
   1   3   5     1604.03     1393.94     33.83 o
   2   3   5      888.72      931.28     18.38 o
   3   3   5     1404.99     1323.43     22.41 o
   4   3   5      345.79      309.73      6.86 o
   5   3   5      892.91      882.64     19.26 o
   6   3   5       33.83       42.40      4.26 o
   7   3   5      130.95      141.70      8.57 o
   8   3   5       23.11       28.51      7.21 o
  -8   4   5       18.21       21.55      8.53 o
  -7   4   5       44.27       79.30      7.96 o
  -6   4   5      332.98      342.99     12.81 o
  -5   4   5       62.13       74.50      5.81 o
  -4   4   5       48.71       38.68      4.94 o
  -3   4   5     1028.16     1119.41     26.51 o
  -2   4   5     1241.60     1273.23     43.27 o
  -1   4   5     2153.67     2269.83     43.74 o
   0   4   5      899.70      962.86     23.14 o
   1   4   5     2317.38     2304.17     49.79 o
   2   4   5     1113.79     1274.18     23.04 o
   3   4   5     1123.19     1059.58     19.54 o
   4   4   5       12.96       46.95      3.16 o
   5   4   5       84.66       67.00      3.80 o
   6   4   5      389.29      315.23     11.55 o
   7   4   5       86.29       79.71      7.05 o
   8   4   5       16.85       24.34      7.42 o
  -7   5   5       20.70       33.54      7.83 o
  -6   5   5       90.18       87.98      8.02 o
  -5   5   5        6.59       23.92      5.45 o
  -4   5   5      591.06      493.45     24.15 o
  -3   5   5      842.31      960.96     33.16 o
  -2   5   5     1761.68     1784.74     43.40 o
  -1   5   5     2365.63     2304.06     52.66 o
   0   5   5     5158.42     5554.88    106.58 o
   1   5   5     2325.54     2332.99     47.06 o
   2   5   5     1645.70     1754.74     29.26 o
   3   5   5      962.76      866.49     17.39 o
   4   5   5      434.43      519.95     10.87 o
   5   5   5       37.81       22.93      4.36 o
   6   5   5       92.59       95.24      6.94 o
   7   5   5       19.10        9.64      7.96 o
  -7   6   5       77.69       87.00      9.54 o
  -6   6   5      168.50      141.00      8.38 o
  -5   6   5      348.28      359.97     21.34 o
  -4   6   5      722.57      692.96     32.43 o
  -3   6   5      784.73      776.62     21.49 o
  -2   6   5      586.09      716.57     17.55 o
  -1   6   5      879.35      744.55     19.09 o
   0   6   5     2036.30     2091.00     43.73 o
   1   6   5      776.42      786.33     13.13 o
   2   6   5      740.92      614.14     12.29 o
   3   6   5      810.50      725.76     14.83 o
   4   6   5      694.79      678.20     16.59 o
   5   6   5      346.66      361.57     11.92 o
   6   6   5      132.32      148.56      9.20 o
   7   6   5       69.64       73.61      7.49 o
  -7   7   5        5.92        5.71      9.67 o
  -6   7   5      135.74      153.91     17.17 o
  -5   7   5      151.67      171.88     15.02 o
  -4   7   5      591.97      729.10     21.22 o
  -3   7   5      197.00      170.45      8.86 o
  -2   7   5      645.68      608.73     16.26 o
  -1   7   5     1022.62     1039.03     25.01 o
   0   7   5      664.36      605.87     14.13 o
   1   7   5     1079.58     1005.99     18.90 o
   2   7   5      640.88      584.74     11.78 o
   3   7   5      147.70      190.45      5.87 o
   4   7   5      834.11      626.20     16.54 o
   5   7   5      137.51      153.98      7.72 o
   6   7   5      163.09      139.08     11.80 o
   7   7   5        8.15        0.00      7.52 o
  -7   8   5       10.87        0.00     16.61 o
  -6   8   5       50.20       34.85      8.89 o
  -5   8   5        6.06       12.59      7.94 o
  -4   8   5      176.84      251.21     11.07 o
  -3   8   5      165.07      108.41      8.12 o
  -2   8   5      726.90      800.42     20.33 o
  -1   8   5      269.88      260.66      9.42 o
   0   8   5      847.41      853.00     24.30 o
   1   8   5      270.01      258.49      7.07 o
   2   8   5      884.88      723.57     14.44 o
   3   8   5       84.90      117.68      7.41 o
   4   8   5      289.94      200.68      7.88 o
   5   8   5        6.07        2.91      5.41 o
   6   8   5       32.42       33.43      6.33 o
   7   8   5        5.39        3.39     11.30 o
  -6   9   5      113.69      122.66     14.43 o
  -5   9   5        9.15        1.16      8.46 o
  -4   9   5      824.52      720.15     22.73 o
  -3   9   5      182.00      206.25     12.85 o
  -2   9   5      773.67      727.37     19.79 o
  -1   9   5       23.30       19.35      5.35 o
   0   9   5     1302.23     1271.27     39.39 o
   1   9   5       38.17       31.82      3.66 o
   2   9   5      753.74      727.99     16.70 o
   3   9   5      207.45      198.27      8.03 o
   4   9   5      637.59      699.25     18.46 o
   5   9   5        8.23       10.74      6.11 o
   6   9   5      115.84      117.66      8.41 o
  -6  10   5      176.83      171.12     17.34 o
  -5  10   5        6.15        0.00      9.33 o
  -4  10   5      360.22      318.49     14.05 o
  -3  10   5      132.88      154.73     10.49 o
  -2  10   5      556.40      508.32     23.00 o
  -1  10   5      319.48      287.97     11.01 o
   0  10   5      570.17      521.87     32.13 o
   1  10   5      303.70      316.21     12.66 o
   2  10   5      525.78      547.85     21.67 o
   3  10   5      165.22      146.61      7.62 o
   4  10   5      291.56      309.82     11.17 o
   5  10   5       12.81        3.57      6.70 o
   6  10   5      165.31      143.27      9.18 o
  -5  11   5        5.18        0.00     10.13 o
  -4  11   5      518.71      532.52     19.75 o
  -3  11   5       31.63       40.12      9.51 o
  -2  11   5      615.83      526.01     18.72 o
  -1  11   5      239.64      214.46     20.43 o
   0  11   5      294.54      306.74     21.80 o
   1  11   5      233.91      255.99     22.48 o
   2  11   5      503.39      581.91     19.15 o
   3  11   5       32.59       23.37      6.48 o
   4  11   5      552.00      503.89     18.02 o
   5  11   5        4.30        0.00      7.26 o
  -5  12   5       27.69       29.85     13.68 o
  -4  12   5      276.06      249.30     14.73 o
  -3  12   5       25.49       24.95     10.17 o
  -2  12   5      167.04      143.65     15.93 o
  -1  12   5       79.16       95.70     10.67 o
   0  12   5      153.47      196.57     32.82 o
   1  12   5       81.85      105.42     31.80 o
   2  12   5      152.12      167.47     25.49 o
   3  12   5       18.71       12.55      6.99 o
   4  12   5      266.24      293.70     15.91 o
   5  12   5       21.06       26.50     11.06 o
  -4  13   5      129.38      154.48     15.62 o
  -3  13   5       20.69        9.01      9.96 o
  -2  13   5      253.04      267.99     23.74 o
  -1  13   5       70.77       55.02     24.09 o
   0  13   5      215.01      226.29     47.25 o
   1  13   5       55.45       90.09     14.26 o
   2  13   5      319.02      288.51     56.04 o
   3  13   5       30.31       17.03     11.82 o
   4  13   5      142.05      148.71     10.09 o
  -3  14   5       44.67       34.76     12.79 o
  -2  14   5      336.95      338.64     52.85 o
  -1  14   5       10.85        0.00     21.60 o
   0  14   5      381.75      467.56     98.15 o
   1  14   5       16.42       25.00     13.60 o
   2  14   5      349.28      414.36     49.45 o
   3  14   5       37.23       43.09     18.79 o
   0  15   5      222.10      351.42     32.39 o
   0   0   6     5014.83     4705.49    141.66 o
   1   0   6        5.63       11.97      2.40 o
   2   0   6       18.46       47.97      9.25 o
   3   0   6      265.63      273.06      6.13 o
   4   0   6      507.72      491.80     10.45 o
   5   0   6       64.03       49.05      7.50 o
   6   0   6       11.21       20.76      4.42 o
   7   0   6       34.84       22.47      5.84 o
   8   0   6       15.69       10.80      7.61 o
  -8   1   6       72.61       59.50     11.28 o
  -7   1   6       61.92       54.56      7.05 o
  -6   1   6      305.28      348.78     10.76 o
  -5   1   6       13.09       22.42      3.48 o
  -4   1   6     1357.48     1285.11     24.55 o
  -3   1   6       56.47       76.01      4.00 o
  -2   1   6     6442.18     7725.35    145.55 o
  -1   1   6      495.75      585.18     13.26 o
   0   1   6     3902.84     3994.11     85.29 o
   1   1   6      555.74      561.05     14.45 o
   2   1   6     7967.71     7340.77    148.65 o
   3   1   6       83.50       57.00      3.06 o
   4   1   6     1336.12     1279.87     25.63 o
   5   1   6       22.79       10.56      3.20 o
   6   1   6      401.23      315.42     10.32 o
   7   1   6       44.87       58.49      6.26 o
   8   1   6       65.81       81.94      9.54 o
  -8   2   6       85.57       92.79     13.01 o
  -7   2   6        4.62        3.22      5.83 o
  -6   2   6      353.14      364.74     10.47 o
  -5   2   6      153.76      169.09      5.65 o
  -4   2   6      605.62      477.22     12.22 o
  -3   2   6      896.22      905.04     23.82 o
  -2   2   6     6224.26     5934.56    115.63 o
  -1   2   6      151.17      196.40      6.37 o
   0   2   6     4169.34     4009.72     85.54 o
   1   2   6      200.74      194.25      7.13 o
   2   2   6     5896.56     6140.31    117.03 o
   3   2   6      996.79      908.87     16.60 o
   4   2   6      454.38      542.73     13.88 o
   5   2   6      168.68      166.99      6.57 o
   6   2   6      344.00      340.28     10.52 o
   7   2   6        3.89        7.58      5.89 o
   8   2   6       91.14       91.41      9.19 o
  -8   3   6       68.79       73.50     12.65 o
  -7   3   6       89.53      103.60      8.27 o
  -6   3   6     1027.43      902.04     35.59 o
  -5   3   6     1044.42      982.88     26.80 o
  -4   3   6     1898.69     1923.83     44.40 o
  -3   3   6      306.48      237.97      7.62 o
  -2   3   6     3597.02     3356.86     70.26 o
  -1   3   6       94.38       63.69      2.65 o
   0   3   6     5441.59     5160.13    107.95 o
   1   3   6       42.65       83.58      4.05 o
   2   3   6     3336.95     3475.88     63.41 o
   3   3   6      210.06      275.99      6.00 o
   4   3   6     2025.26     1808.39     37.49 o
   5   3   6      887.05      954.87     18.89 o
   6   3   6      899.55      889.80     17.99 o
   7   3   6       91.41       98.61      8.73 o
   8   3   6       60.77       66.86     10.87 o
  -7   4   6       31.36       32.25      7.72 o
  -6   4   6      183.96      187.94      9.19 o
  -5   4   6      185.85      169.71      9.26 o
  -4   4   6     1025.14     1085.85     26.17 o
  -3   4   6      417.29      380.53     13.20 o
  -2   4   6     1569.72     1668.53     42.31 o
  -1   4   6      513.78      552.13     11.25 o
   0   4   6     3098.38     2907.51     97.07 o
   1   4   6      563.11      551.06     11.45 o
   2   4   6     1728.58     1596.18     28.97 o
   3   4   6      318.99      390.76      9.12 o
   4   4   6     1156.99     1019.62     20.10 o
   5   4   6      156.25      157.59      6.79 o
   6   4   6      205.20      200.15      6.68 o
   7   4   6       35.05       38.91      6.94 o
  -7   5   6       41.76       38.40      8.57 o
  -6   5   6      220.90      270.86     13.94 o
  -5   5   6      350.58      365.95     11.83 o
  -4   5   6     1509.06     1434.42     41.31 o
  -3   5   6      576.82      574.09     15.62 o
  -2   5   6     2958.23     2978.65     61.53 o
  -1   5   6     3204.92     3380.65     65.17 o
   0   5   6     2904.39     2852.02     54.80 o
   1   5   6     3238.10     3388.88     63.10 o
   2   5   6     2990.56     2958.63     56.57 o
   3   5   6      619.05      568.47     11.92 o
   4   5   6     1385.17     1423.40     27.06 o
   5   5   6      484.28      337.02      9.02 o
   6   5   6      254.93      248.04     10.29 o
   7   5   6       36.02       35.20      7.07 o
  -7   6   6       46.31       50.55      9.17 o
  -6   6   6       55.44       61.01      8.18 o
  -5   6   6      358.31      366.44     22.24 o
  -4   6   6      400.73      395.06     12.45 o
  -3   6   6     1526.78     1479.72     39.40 o
  -2   6   6      330.17      393.23     12.81 o
  -1   6   6     1095.58      984.75     24.40 o
   0   6   6      145.36      107.77      4.08 o
   1   6   6      946.85     1029.57     18.90 o
   2   6   6      437.72      357.23      8.01 o
   3   6   6     1483.54     1476.94     28.25 o
   4   6   6      409.92      382.15      9.59 o
   5   6   6      372.90      342.81     11.79 o
   6   6   6       39.28       50.22      6.38 o
   7   6   6       48.96       56.06      8.42 o
  -7   7   6       75.68       82.47      9.67 o
  -6   7   6      101.68       88.32      9.20 o
  -5   7   6      423.54      402.93     20.20 o
  -4   7   6      345.59      412.76     14.82 o
  -3   7   6     1763.58     1667.57     44.03 o
  -2   7   6     1177.65     1171.39     31.52 o
  -1   7   6     1197.27     1121.67     27.70 o
   0   7   6     1587.01     1555.29     30.98 o
   1   7   6     1121.42     1142.16     22.74 o
   2   7   6     1309.22     1183.40     21.94 o
   3   7   6     1701.20     1643.76     31.15 o
   4   7   6      427.94      375.21     12.36 o
   5   7   6      439.43      374.84     12.97 o
   6   7   6       83.28       98.80      7.50 o
   7   7   6       97.59       76.27      9.72 o
  -6   8   6       36.55       17.83     10.81 o
  -5   8   6      290.58      301.81     13.29 o
  -4   8   6       84.14       76.58      8.82 o
  -3   8   6      252.05      276.55     11.73 o
  -2   8   6      127.17       97.53      7.71 o
  -1   8   6      648.83      626.14     15.03 o
   0   8   6       29.41       26.47      4.70 o
   1   8   6      707.85      623.89     13.63 o
   2   8   6      101.22      109.09      4.56 o
   3   8   6      289.32      265.56      8.37 o
   4   8   6       55.86       68.24      5.92 o
   5   8   6      280.72      274.25     10.23 o
   6   8   6       30.00       31.89      6.58 o
  -6   9   6       15.68       19.91     12.74 o
  -5   9   6      535.43      452.96     20.75 o
  -4   9   6       41.01       16.95      8.21 o
  -3   9   6      876.76      790.04     24.03 o
  -2   9   6      233.41      231.24     15.86 o
  -1   9   6     1795.56     1590.26     71.24 o
   0   9   6      870.25      875.30     22.44 o
   1   9   6     1649.34     1701.66     39.09 o
   2   9   6      212.26      230.39      7.84 o
   3   9   6      818.61      777.15     19.87 o
   4   9   6       18.50       42.12      6.07 o
   5   9   6      480.75      475.57     14.40 o
   6   9   6       11.16       18.37      6.86 o
  -6  10   6       15.26       13.78     20.37 o
  -5  10   6       80.13       80.77     11.57 o
  -4  10   6      118.62      117.33     11.17 o
  -3  10   6      531.01      472.00     17.66 o
  -2  10   6       83.74       82.39      9.57 o
  -1  10   6      553.19      501.44     18.62 o
   0  10   6       39.85       56.36      6.11 o
   1  10   6      534.24      523.44     22.97 o
   2  10   6       78.04       87.69      6.55 o
   3  10   6      500.29      502.90     16.08 o
   4  10   6      115.41       98.12      7.78 o
   5  10   6       75.12       76.23      7.35 o
   6  10   6       15.73        0.00     15.96 o
  -5  11   6      186.21      224.01     14.38 o
  -4  11   6       40.05       28.33     10.56 o
  -3  11   6      488.59      427.70     27.91 o
  -2  11   6       26.64        4.05      8.27 o
  -1  11   6      998.05      975.21     53.37 o
   0  11   6       24.80       37.12      8.25 o
   1  11   6     1043.65     1140.99     99.46 o
   2  11   6       16.46       10.08      5.87 o
   3  11   6      458.12      470.08     14.46 o
   4  11   6       31.83       48.49      7.42 o
   5  11   6      233.01      214.36     10.21 o
  -4  12   6        8.77       12.12     10.95 o
  -3  12   6       99.53       83.05     10.85 o
  -2  12   6      104.88      108.93     10.29 o
  -1  12   6      801.74      659.93     30.22 o
   0  12   6       43.67       72.36     12.19 o
   1  12   6      757.97      834.59    124.70 o
   2  12   6      107.78       99.29     12.91 o
   3  12   6       80.63      106.46      8.15 o
   4  12   6       11.60        4.77      7.48 o
  -3  13   6      507.25      494.28     42.34 o
  -2  13   6       11.00        0.00      9.78 o
  -1  13   6      487.69      405.76     72.42 o
   0  13   6       14.27        2.64     12.65 o
   1  13   6      461.64      571.13     94.60 o
   2  13   6       11.29       22.39     17.02 o
   3  13   6      529.79      564.50     85.73 o
  -2  14   6        7.22       14.62     15.17 o
  -1  14   6      142.94      174.07     30.56 o
   0  14   6       49.80       38.15     22.18 o
   1  14   6      157.97      182.26     21.68 o
   2  14   6        1.70       24.64     19.47 o
   1   0   7    12035.58    11968.10    208.52 o
   2   0   7      163.70      176.87      5.21 o
   3   0   7     1947.34     1982.99     44.23 o
   4   0   7        1.29        6.69      2.85 o
   5   0   7      902.18      774.48     33.72 o
   6   0   7        0.51        0.00      4.65 o
   7   0   7      263.24      250.68     11.90 o
   8   0   7        6.17        8.16      7.58 o
  -8   1   7        3.73        0.00     14.15 o
  -7   1   7       19.63       28.50      7.01 o
  -6   1   7       31.28       46.90      4.59 o
  -5   1   7       29.97       32.15      3.98 o
  -4   1   7      268.79      285.24      8.03 o
  -3   1   7      302.70      484.18     16.22 o
  -2   1   7      523.49      571.37     11.20 o
  -1   1   7      276.16      306.76      6.49 o
   0   1   7       70.00       80.53      3.78 o
   1   1   7      367.20      273.02      6.75 o
   2   1   7      491.12      577.82     13.04 o
   3   1   7      493.85      389.77      9.69 o
   4   1   7      277.45      261.68      7.18 o
   5   1   7       23.22       30.89      4.04 o
   6   1   7       33.81       31.85      5.06 o
   7   1   7       24.01       23.27      5.71 o
   8   1   7        4.22       13.07      8.70 o
  -8   2   7       17.56       29.07     13.46 o
  -7   2   7      184.09      191.71      8.40 o
  -6   2   7      196.65      207.22      8.00 o
  -5   2   7      693.20      633.60     16.32 o
  -4   2   7      419.70      402.18     11.32 o
  -3   2   7     3400.19     3284.48     64.22 o
  -2   2   7      999.98     1029.68     21.00 o
  -1   2   7     4571.06     4798.82     79.32 o
   0   2   7      119.42      145.21      4.49 o
   1   2   7     4942.87     4567.53    106.25 o
   2   2   7      998.76     1050.45     21.29 o
   3   2   7     3330.68     3288.60     60.38 o
   4   2   7      389.55      396.20      9.27 o
   5   2   7      653.96      604.80     13.98 o
   6   2   7      204.13      187.45      7.49 o
   7   2   7      175.72      182.98      8.73 o
   8   2   7       16.72       26.22     10.10 o
  -7   3   7        0.95        0.00      5.98 o
  -6   3   7       24.80       23.46      5.79 o
  -5   3   7      107.64      107.30      6.15 o
  -4   3   7      122.53      114.59      5.64 o
  -3   3   7     1502.50     1383.64     30.16 o
  -2   3   7      184.99      243.53      6.70 o
  -1   3   7      792.50      686.92     12.61 o
   0   3   7       21.06       24.50      2.65 o
   1   3   7      637.37      714.78     16.63 o
   2   3   7      255.04      227.93      6.10 o
   3   3   7     1366.50     1441.81     29.38 o
   4   3   7      100.72      115.31      4.73 o
   5   3   7       99.54      110.91      4.96 o
   6   3   7       34.63       36.02      4.49 o
   7   3   7        5.28        0.00      5.66 o
  -7   4   7      116.90      131.73     10.35 o
  -6   4   7      145.21      143.21      8.85 o
  -5   4   7      517.43      545.51     17.00 o
  -4   4   7     1571.94     1602.40     33.51 o
  -3   4   7      905.74      917.82     20.55 o
  -2   4   7      375.73      439.07      9.90 o
  -1   4   7     3485.77     3350.07     61.83 o
   0   4   7      707.16      709.03     16.27 o
   1   4   7     3313.86     3477.81     70.28 o
   2   4   7      496.07      407.17      9.31 o
   3   4   7      989.64      926.45     18.64 o
   4   4   7     1687.91     1495.23     31.91 o
   5   4   7      518.09      500.70     12.25 o
   6   4   7      150.40      125.57      8.92 o
   7   4   7      108.75      115.48     11.52 o
  -7   5   7       13.56       10.40      8.11 o
  -6   5   7      143.91      113.35      8.35 o
  -5   5   7      165.00      165.40      8.93 o
  -4   5   7     1286.91     1263.50     31.02 o
  -3   5   7      185.29      139.10      5.92 o
  -2   5   7      680.43      609.75     14.68 o
  -1   5   7      379.82      336.84      8.44 o
   0   5   7      229.13      216.26      6.72 o
   1   5   7      333.07      353.36      8.11 o
   2   5   7      620.38      653.87     14.41 o
   3   5   7      121.72      169.45      5.69 o
   4   5   7     1315.25     1224.69     25.89 o
   5   5   7      184.31      153.42      5.79 o
   6   5   7      119.15      117.82      8.04 o
   7   5   7       16.77        6.87      8.71 o
  -7   6   7       57.83       59.42      9.19 o
  -6   6   7      255.25      250.37     15.14 o
  -5   6   7      287.38      355.20     13.69 o
  -4   6   7      323.10      265.24     10.51 o
  -3   6   7      876.20      873.67     22.53 o
  -2   6   7     1630.66     1571.66     36.41 o
  -1   6   7      598.56      580.85     12.92 o
   0   6   7     1108.97     1124.13     20.82 o
   1   6   7      674.28      576.64     12.16 o
   2   6   7     1597.95     1596.32     31.21 o
   3   6   7      957.03      855.74     18.83 o
   4   6   7      293.35      278.12      8.64 o
   5   6   7      365.70      311.02     11.24 o
   6   6   7      239.21      243.75     10.47 o
   7   6   7       65.55       78.56     12.52 o
  -7   7   7       72.26       83.39     12.93 o
  -6   7   7       84.15       99.96      9.71 o
  -5   7   7        8.23        8.07      7.95 o
  -4   7   7       23.90       11.67      7.42 o
  -3   7   7       17.69       23.99      6.57 o
  -2   7   7      289.73      339.28     10.56 o
  -1   7   7       14.08        1.09      2.95 o
   0   7   7      171.10      160.50      5.54 o
   1   7   7        6.28       10.28      6.03 o
   2   7   7      397.72      316.90      8.67 o
   3   7   7       37.15       27.64      4.15 o
   4   7   7       10.45       10.15      5.33 o
   5   7   7        5.87        5.37      5.64 o
   6   7   7       95.65       92.91      7.91 o
   7   7   7       71.48       57.99     15.27 o
  -6   8   7      128.43      121.08     12.70 o
  -5   8   7      229.28      212.54     12.91 o
  -4   8   7      699.78      635.95     21.44 o
  -3   8   7      431.02      345.43     14.24 o
  -2   8   7      915.39      826.85     36.40 o
  -1   8   7      273.72      243.49      8.84 o
   0   8   7     1124.37     1159.09     33.36 o
   1   8   7      246.86      240.02      7.74 o
   2   8   7      823.98      880.37     18.34 o
   3   8   7      339.67      367.39     13.90 o
   4   8   7      633.38      636.48     17.22 o
   5   8   7      187.68      216.87     10.11 o
   6   8   7      132.79      102.45      7.45 o
  -6   9   7        7.50        5.42     11.88 o
  -5   9   7       34.86       23.65      9.66 o
  -4   9   7      165.09      186.52     15.03 o
  -3   9   7       27.66       22.97      8.81 o
  -2   9   7      123.74      127.41      9.04 o
  -1   9   7        6.54       16.22      5.95 o
   0   9   7      393.03      344.43     13.05 o
   1   9   7        8.74       12.12      4.44 o
   2   9   7      120.16      117.63      5.82 o
   3   9   7       26.79       29.60      5.22 o
   4   9   7      215.83      166.88     10.14 o
   5   9   7       40.22       28.52      6.34 o
   6   9   7        0.55        0.00      6.70 o
  -5  10   7      114.15      124.81     11.82 o
  -4  10   7      351.85      353.01     16.76 o
  -3  10   7      226.87      247.83     16.81 o
  -2  10   7      920.26      936.36     61.17 o
  -1  10   7       21.14       21.10      8.96 o
   0  10   7     1357.47     1263.72     34.42 o
   1  10   7       21.76       13.85      5.94 o
   2  10   7     1009.30      915.58     34.00 o
   3  10   7      247.97      243.31     13.78 o
   4  10   7      385.18      326.85     14.85 o
   5  10   7      113.36      117.29      8.34 o
  -5  11   7        1.59        0.00     12.45 o
  -4  11   7      192.03      170.42     12.74 o
  -3  11   7        5.32        0.00      9.11 o
  -2  11   7      367.73      360.76     23.64 o
  -1  11   7       57.52       51.88      9.87 o
   0  11   7       54.03       49.82      9.12 o
   1  11   7       53.91       48.78     10.62 o
   2  11   7      436.38      380.54     26.57 o
   3  11   7        3.59        1.50      6.41 o
   4  11   7      172.30      169.62      8.94 o
   5  11   7        1.57        0.00      8.49 o
  -4  12   7      196.69      201.84     14.26 o
  -3  12   7       30.36       43.16     13.39 o
  -2  12   7      493.38      436.52     26.49 o
  -1  12   7       36.49       40.76      8.54 o
   0  12   7      719.26      658.06     28.36 o
   1  12   7       34.60       30.65     11.57 o
   2  12   7      485.78      520.03     94.68 o
   3  12   7       29.33       37.16      8.64 o
   4  12   7      210.94      204.80     10.36 o
  -3  13   7       91.21       68.21     11.73 o
  -2  13   7       98.53       88.66     10.93 o
  -1  13   7      154.10      141.55     12.42 o
   0  13   7      128.20      118.64     24.60 o
   1  13   7      157.35      191.20     37.95 o
   2  13   7       63.59       93.26     22.41 o
   3  13   7       79.02       90.72     21.24 o
  -2  14   7      342.62      335.80     43.98 o
  -1  14   7        6.19        0.00     25.45 o
   0  14   7      464.21      513.84     45.69 o
   1  14   7       12.03       24.39     19.91 o
   2  14   7      342.85      421.77     36.38 o
   0   0   8      128.54      166.99      7.40 o
   1   0   8      210.90      221.95      5.50 o
   2   0   8      224.81      211.23      5.90 o
   3   0   8      409.21      406.66      9.31 o
   4   0   8       58.61       58.13      4.57 o
   5   0   8       10.10        4.82      3.47 o
   6   0   8      191.38      182.30      8.18 o
   7   0   8       13.78        7.98      6.77 o
  -7   1   8       15.17       13.11      6.14 o
  -6   1   8      420.65      380.31     10.69 o
  -5   1   8       47.59       59.11      4.79 o
  -4   1   8     2427.63     2544.48     51.34 o
  -3   1   8       55.07       47.52      4.13 o
  -2   1   8     2608.55     2497.54     45.12 o
  -1   1   8      218.71      215.42      5.57 o
   0   1   8     3096.64     3207.06     56.53 o
   1   1   8      209.16      223.88      5.49 o
   2   1   8     2452.95     2593.60     47.99 o
   3   1   8       43.09       33.99      8.22 o
   4   1   8     2754.64     2307.39     41.14 o
   5   1   8       58.77       58.05      4.70 o
   6   1   8      396.36      359.94     12.19 o
   7   1   8        7.70        8.45      6.26 o
  -7   2   8       44.57       30.69      7.25 o
  -6   2   8       84.97       95.24      9.18 o
  -5   2   8      119.16      111.17      5.77 o
  -4   2   8     1346.36     1346.71     29.01 o
  -3   2   8       66.78       77.96      4.61 o
  -2   2   8      828.65      881.60     16.61 o
  -1   2   8      176.50      180.65      5.08 o
   0   2   8     1013.94      913.82     16.96 o
   1   2   8      156.95      192.79      5.45 o
   2   2   8      932.68      863.00     21.15 o
   3   2   8       50.98       85.22      4.90 o
   4   2   8     1420.31     1316.63     25.52 o
   5   2   8      113.10      124.38      5.61 o
   6   2   8      100.51       77.08      5.58 o
   7   2   8       38.69       32.62      5.77 o
  -7   3   8       93.39       98.51      7.47 o
  -6   3   8      194.29      252.70      9.45 o
  -5   3   8      209.72      195.97      8.00 o
  -4   3   8      772.42      531.47     13.78 o
  -3   3   8      870.14      799.85     17.17 o
  -2   3   8     2918.12     2805.91     54.38 o
  -1   3   8      416.19      431.74      9.13 o
   0   3   8     2145.80     2100.44     37.42 o
   1   3   8      355.74      431.26     11.63 o
   2   3   8     2842.41     2782.61     75.60 o
   3   3   8      778.18      826.40     16.31 o
   4   3   8      475.92      606.57     14.24 o
   5   3   8      190.76      173.69      6.34 o
   6   3   8      257.22      229.68      7.87 o
   7   3   8       95.91       86.07      6.44 o
  -7   4   8       28.52       48.07      7.35 o
  -6   4   8      101.74       91.74      7.56 o
  -5   4   8       21.37       40.00      5.50 o
  -4   4   8      321.16      265.19      9.38 o
  -3   4   8      317.04      294.84      8.23 o
  -2   4   8      163.31      134.11      6.92 o
  -1   4   8      555.15      555.96     11.16 o
   0   4   8       46.14       32.41      3.03 o
   1   4   8      550.57      556.52     14.11 o
   2   4   8      143.42      145.12      4.83 o
   3   4   8      288.36      315.36      9.17 o
   4   4   8      264.46      287.21      9.73 o
   5   4   8       35.64       20.61      4.40 o
   6   4   8       83.05       94.26      6.02 o
   7   4   8       37.11       23.97      9.27 o
  -7   5   8        8.48       10.26      6.92 o
  -6   5   8      101.83      132.75      7.94 o
  -5   5   8       71.22       67.49      6.49 o
  -4   5   8      882.15      959.45     23.32 o
  -3   5   8      240.47      232.37      7.91 o
  -2   5   8     1402.56     1156.58     24.55 o
  -1   5   8     1549.05     1582.57     30.88 o
   0   5   8     2759.05     2425.86    123.15 o
   1   5   8     1584.21     1650.02     32.21 o
   2   5   8     1155.33     1278.71     26.04 o
   3   5   8      253.92      225.06      7.73 o
   4   5   8     1039.32      907.60     25.28 o
   5   5   8       74.38       65.84      5.29 o
   6   5   8      117.27      103.94      9.06 o
   7   5   8       23.82       16.28      8.75 o
  -7   6   8       48.83       82.85     11.72 o
  -6   6   8        7.40        7.71      6.75 o
  -5   6   8       38.21       48.76      6.43 o
  -4   6   8       50.25       53.34      5.83 o
  -3   6   8      453.37      444.06     13.86 o
  -2   6   8       37.67       55.98      4.51 o
  -1   6   8      658.33      644.26     15.12 o
   0   6   8      424.42      451.78     10.18 o
   1   6   8      671.88      627.87     13.69 o
   2   6   8       51.41       50.04      4.67 o
   3   6   8      542.57      455.87     11.53 o
   4   6   8       67.48       54.41      5.07 o
   5   6   8       37.55       49.92      7.63 o
   6   6   8       11.17        0.06      7.21 o
   7   6   8       41.05       27.17     12.51 o
  -6   7   8      161.98      153.14     11.08 o
  -5   7   8      191.75      204.23     19.12 o
  -4   7   8      442.88      358.17     16.19 o
  -3   7   8      576.44      631.21     16.42 o
  -2   7   8      502.33      519.16     13.34 o
  -1   7   8      832.08      819.78     21.14 o
   0   7   8      536.85      497.08     11.60 o
   1   7   8      854.30      804.99     19.61 o
   2   7   8      550.78      501.59     14.49 o
   3   7   8      726.24      581.97     18.43 o
   4   7   8      355.92      384.50     14.19 o
   5   7   8      236.26      174.34     10.38 o
   6   7   8      149.26      138.72     10.08 o
  -6   8   8       31.87       22.70     10.82 o
  -5   8   8       14.86       21.27      9.57 o
  -4   8   8       34.11       34.60      7.82 o
  -3   8   8      285.05      196.59     11.02 o
  -2   8   8       13.32        7.99      4.79 o
  -1   8   8       27.98       17.88      4.43 o
   0   8   8        0.67        0.00      5.52 o
   1   8   8        8.43       18.59      5.66 o
   2   8   8        9.33        9.05      4.68 o
   3   8   8      206.85      236.84     12.05 o
   4   8   8       36.21       47.93      6.59 o
   5   8   8       18.00       22.93      7.11 o
   6   8   8       34.34       27.46      8.02 o
  -6   9   8       14.59       33.58     17.08 o
  -5   9   8      433.82      362.75     21.58 o
  -4   9   8       43.13       71.94      9.24 o
  -3   9   8      721.73      669.97     22.80 o
  -2   9   8      255.72      233.34     10.67 o
  -1   9   8     1231.77     1262.41     34.15 o
   0   9   8      209.37      172.91      9.19 o
   1   9   8     1401.25     1209.05     26.40 o
   2   9   8      251.48      251.23     11.46 o
   3   9   8      723.04      653.02     26.59 o
   4   9   8       62.63       70.89      7.88 o
   5   9   8      376.93      382.97     22.46 o
   6   9   8       12.72       22.46     13.64 o
  -5  10   8      158.31      157.30     17.80 o
  -4  10   8       19.72       22.24      9.50 o
  -3  10   8      103.99      120.66      8.50 o
  -2  10   8       57.61       55.33      8.47 o
  -1  10   8       67.79       67.62     10.79 o
   0  10   8      127.18      129.64      8.80 o
   1  10   8       51.09       57.77      6.38 o
   2  10   8       53.87       47.54      7.45 o
   3  10   8      111.08      125.32      9.01 o
   4  10   8       22.96        8.67      7.16 o
   5  10   8      157.34      160.54      8.96 o
  -4  11   8       22.01       23.60     11.45 o
  -3  11   8      480.86      495.43     23.78 o
  -2  11   8       11.40       19.44      8.45 o
  -1  11   8      672.98      574.97     19.34 o
   0  11   8       64.68       59.65      8.39 o
   1  11   8      598.83      655.80     56.75 o
   2  11   8       16.22        4.16     12.91 o
   3  11   8      480.87      472.80     17.08 o
   4  11   8       28.85       27.20      9.54 o
  -4  12   8       29.59       24.54     13.68 o
  -3  12   8      168.45      168.43     14.06 o
  -2  12   8       26.60       30.94      9.34 o
  -1  12   8       53.93       60.72      9.20 o
   0  12   8        9.53       27.78      8.63 o
   1  12   8       67.13       46.08     16.98 o
   2  12   8       32.40       40.96     11.86 o
   3  12   8      170.49      195.76     11.29 o
   4  12   8       25.98       22.18     13.91 o
  -3  13   8      127.87      143.30     12.58 o
  -2  13   8       98.22       95.79     14.60 o
  -1  13   8      142.28      126.63     11.39 o
   0  13   8       34.65       24.57     22.04 o
   1  13   8      145.59      107.94     21.51 o
   2  13   8       82.41      107.35     19.82 o
   3  13   8      123.81      168.09     22.28 o
   1   0   9     3906.95     3755.56     66.17 o
   2   0   9        4.03        3.54      3.35 o
   3   0   9     1383.55     1321.18     25.79 o
   4   0   9       81.11       85.37      4.82 o
   5   0   9      484.09      494.94     11.42 o
   6   0   9       25.30       18.19      7.05 o
   7   0   9      224.26      205.89     13.06 o
  -7   1   9        0.58        0.00      8.15 o
  -6   1   9       11.90        0.00      5.42 o
  -5   1   9       81.33       85.39      6.58 o
  -4   1   9      246.92      215.69      8.08 o
  -3   1   9       58.02       60.73      4.08 o
  -2   1   9       92.70      114.26      4.68 o
  -1   1   9      241.59      218.16      6.91 o
   0   1   9       62.30       83.30      3.38 o
   1   1   9      216.77      222.41      6.08 o
   2   1   9      101.86      112.71      4.37 o
   3   1   9       70.76       58.29      3.84 o
   4   1   9      227.58      215.29      8.26 o
   5   1   9       90.33       73.44      4.79 o
   6   1   9        9.55        8.77      5.15 o
   7   1   9        0.55        0.00      5.66 o
  -7   2   9      159.33      143.47     10.04 o
  -6   2   9       47.93       54.57      5.54 o
  -5   2   9     1027.54      813.38     19.01 o
  -4   2   9       14.09        8.31      4.38 o
  -3   2   9     2008.93     1830.38     35.77 o
  -2   2   9      129.75      155.48      5.47 o
  -1   2   9     2941.15     2830.11     50.74 o
   0   2   9     1192.28     1227.49     22.51 o
   1   2   9     2758.23     2913.63     54.04 o
   2   2   9      189.45      109.00     18.09 o
   3   2   9     1953.06     1936.18     36.16 o
   4   2   9       12.33       17.04      3.85 o
   5   2   9      873.36      809.43     19.42 o
   6   2   9       41.05       43.40      7.25 o
   7   2   9      137.90      147.23      7.31 o
  -7   3   9       10.10        7.28      6.27 o
  -6   3   9       22.87       38.04      5.61 o
  -5   3   9       20.36       22.95      5.05 o
  -4   3   9      479.43      495.32     12.40 o
  -3   3   9        7.46       20.80      6.82 o
  -2   3   9       31.74       48.67      5.46 o
  -1   3   9       86.68       89.98      3.78 o
   0   3   9       64.50       74.13      4.43 o
   1   3   9       93.45       88.42      5.56 o
   2   3   9       39.56       34.94      3.86 o
   3   3   9        5.08        4.44      3.29 o
   4   3   9      503.40      462.71     12.58 o
   5   3   9       21.72       17.09      4.45 o
   6   3   9       22.11       21.86      5.34 o
   7   3   9        9.51        5.55      6.38 o
  -7   4   9       72.83       64.32      7.55 o
  -6   4   9      100.07      100.73      7.09 o
  -5   4   9      935.32      969.10     21.86 o
  -4   4   9      508.37      440.56     11.96 o
  -3   4   9     3106.04     3036.01     63.79 o
  -2   4   9      706.75      674.66     13.65 o
  -1   4   9     2435.52     2450.28     43.41 o
   0   4   9      475.65      487.45     10.91 o
   1   4   9     2610.17     2427.14     46.20 o
   2   4   9      674.46      705.92     16.08 o
   3   4   9     3182.24     3066.42     66.83 o
   4   4   9      442.82      442.52     15.91 o
   5   4   9     1000.89      918.29     22.33 o
   6   4   9       94.74      100.16      6.92 o
   7   4   9       61.87       56.57     10.78 o
  -7   5   9        2.92        7.21      9.98 o
  -6   5   9       58.16       78.61      7.25 o
  -5   5   9       78.30       70.15      6.76 o
  -4   5   9       48.45       29.94      5.21 o
  -3   5   9      185.98      171.81      6.69 o
  -2   5   9      135.12      125.95      5.27 o
  -1   5   9       99.12      104.31      4.56 o
   0   5   9        0.33        1.16      2.06 o
   1   5   9      108.05      108.97      4.57 o
   2   5   9      127.12      129.32      5.57 o
   3   5   9      192.91      171.92      6.92 o
   4   5   9       34.56       35.43      5.21 o
   5   5   9       73.11       79.46      5.94 o
   6   5   9       65.37       58.39      8.13 o
   7   5   9        2.60        0.00     11.09 o
  -6   6   9       67.75       58.91      7.86 o
  -5   6   9      164.24      165.39      8.85 o
  -4   6   9      579.71      520.94     17.84 o
  -3   6   9      125.14      174.58      6.74 o
  -2   6   9     1527.24     1382.21     30.71 o
  -1   6   9     1333.38     1325.12     25.99 o
   0   6   9     1844.16     1843.46     39.77 o
   1   6   9     1418.13     1307.06     29.23 o
   2   6   9     1408.36     1453.53     34.93 o
   3   6   9      189.43      156.84      7.05 o
   4   6   9      581.74      543.65     15.29 o
   5   6   9      145.11      173.11      7.54 o
   6   6   9       43.89       60.38      7.99 o
  -6   7   9        2.37        4.28      7.96 o
  -5   7   9        7.76       17.64      6.70 o
  -4   7   9       78.64       82.46     11.13 o
  -3   7   9      146.14      129.46      7.82 o
  -2   7   9      111.19       96.40      5.80 o
  -1   7   9       25.81       22.80      3.91 o
   0   7   9       59.54       65.56      7.49 o
   1   7   9       24.13       31.76      5.72 o
   2   7   9       95.93      100.55      7.23 o
   3   7   9      136.74      137.36      6.41 o
   4   7   9       61.60       73.40      6.12 o
   5   7   9        8.07       13.69      7.40 o
   6   7   9        0.17        0.00      8.00 o
  -6   8   9      444.26      407.20     31.23 o
  -5   8   9       28.96       25.80      8.03 o
  -4   8   9      319.77      316.31     12.75 o
  -3   8   9      483.09      472.80     16.52 o
  -2   8   9      871.93      845.18     20.20 o
  -1   8   9      968.67      749.03     93.96 o
   0   8   9     1566.88     1416.59     37.83 o
   1   8   9      918.36      913.70     25.50 o
   2   8   9      944.51      830.21     20.60 o
   3   8   9      477.95      499.04     23.05 o
   4   8   9      360.92      324.19     18.81 o
   5   8   9       16.21       30.26      7.18 o
   6   8   9      502.15      478.39     29.61 o
  -5   9   9       27.30       13.20      8.42 o
  -4   9   9      126.37      116.97      9.23 o
  -3   9   9       40.50       42.84      7.06 o
  -2   9   9      443.81      397.81     12.27 o
  -1   9   9       65.39       74.33      8.10 o
   0   9   9       35.11       37.71      7.25 o
   1   9   9       65.53       53.65      7.31 o
   2   9   9      439.51      428.97     15.30 o
   3   9   9       43.94       37.74      8.84 o
   4   9   9      115.39      121.06      8.31 o
   5   9   9       24.13       13.59      7.82 o
  -5  10   9      127.25      145.09     13.99 o
  -4  10   9      595.47      557.85     30.37 o
  -3  10   9       67.12       58.01      7.56 o
  -2  10   9      815.03      712.67     32.51 o
  -1  10   9       52.71       62.17      8.44 o
   0  10   9      583.67      531.37     17.92 o
   1  10   9       77.27       61.96      7.85 o
   2  10   9      712.00      762.20     30.02 o
   3  10   9       53.74       62.35      8.61 o
   4  10   9      567.20      531.92     37.36 o
   5  10   9      131.20      149.06     18.40 o
  -4  11   9       50.28       74.60      9.68 o
  -3  11   9        0.74       12.33      9.26 o
  -2  11   9       23.88       18.71      8.45 o
  -1  11   9       27.70       38.03      8.19 o
   0  11   9      141.80      127.81      9.72 o
   1  11   9       30.86       37.79      8.20 o
   2  11   9       13.57        8.90     10.71 o
   3  11   9        2.53        0.00      8.44 o
   4  11   9       57.67       53.31      8.61 o
  -3  12   9       41.82       54.14     12.66 o
  -2  12   9      678.64      635.99     47.01 o
  -1  12   9       69.95       59.30      9.13 o
   0  12   9      799.10      650.32     41.22 o
   1  12   9       72.12       35.06     17.19 o
   2  12   9      669.00      599.04     44.48 o
   3  12   9       53.80       62.30     13.34 o
  -2  13   9        4.81        0.00      9.93 o
  -1  13   9       19.04       16.60      9.71 o
   0  13   9        0.18       22.67     22.72 o
   1  13   9       18.39        2.71     20.79 o
   0   0  10      745.98      864.50     23.20 o
   1   0  10        3.69        3.35      3.30 o
   2   0  10       35.31       41.50      4.10 o
   3   0  10        5.54        2.26      3.86 o
   4   0  10       31.29       21.70      4.04 o
   5   0  10       33.24       40.38      4.73 o
   6   0  10        2.46        0.00      6.36 o
   7   0  10        4.59        0.00      7.08 o
  -7   1  10        5.85        0.00      9.19 o
  -6   1  10      317.44      322.63     13.13 o
  -5   1  10      142.34      100.53      5.35 o
  -4   1  10      713.18      666.27     14.41 o
  -3   1  10       63.65       66.24      4.45 o
  -2   1  10     2391.41     2288.27     43.93 o
  -1   1  10      101.20       90.76      4.49 o
   0   1  10     3449.48     3378.12     59.89 o
   1   1  10       76.65      103.95      4.43 o
   2   1  10     2350.39     2341.90     44.19 o
   3   1  10       52.42       64.03      4.93 o
   4   1  10      652.10      651.76     17.23 o
   5   1  10      106.61      122.64      7.57 o
   6   1  10      331.97      323.93     12.63 o
   7   1  10        4.17        3.39      7.22 o
  -7   2  10       34.47       45.37     10.59 o
  -6   2  10       63.65       62.60      5.96 o
  -5   2  10       63.99       56.22      5.52 o
  -4   2  10       64.52       57.30      4.53 o
  -3   2  10       14.18       17.44      3.90 o
  -2   2  10       73.66       80.34      4.42 o
  -1   2  10      158.56      154.90      5.00 o
   0   2  10      238.31      246.31      6.45 o
   1   2  10      151.28      154.28      5.31 o
   2   2  10       86.45       76.67      4.55 o
   3   2  10       11.67       12.16      3.58 o
   4   2  10       66.71       62.26      6.17 o
   5   2  10       77.04       71.14      5.47 o
   6   2  10       60.22       58.56      5.94 o
   7   2  10       37.57       37.00      6.83 o
  -7   3  10       56.21       43.16     11.26 o
  -6   3  10       97.25       92.41      6.65 o
  -5   3  10      407.25      384.02     11.09 o
  -4   3  10      946.16      894.26     20.58 o
  -3   3  10      167.38      165.67      5.75 o
  -2   3  10     1908.17     1842.12     35.87 o
  -1   3  10      480.28      520.15     10.89 o
   0   3  10     3970.08     3937.46     69.45 o
   1   3  10      544.75      520.10     11.58 o
   2   3  10     1844.27     1879.18     41.40 o
   3   3  10      192.30      155.95      8.02 o
   4   3  10      982.41      887.10     32.19 o
   5   3  10      470.07      358.30     10.99 o
   6   3  10       72.61       85.07      6.34 o
   7   3  10       46.84       48.67      7.82 o
  -6   4  10       25.06       34.92      6.21 o
  -5   4  10       65.87       67.66      6.34 o
  -4   4  10       11.27       13.65      4.85 o
  -3   4  10       36.50       51.51      5.03 o
  -2   4  10      166.03      194.55      8.91 o
  -1   4  10      193.20      204.08      6.02 o
   0   4  10      429.95      449.94     10.39 o
   1   4  10      198.11      202.52      8.14 o
   2   4  10      175.27      192.90     10.87 o
   3   4  10       46.32       33.04      6.14 o
   4   4  10       16.32        2.45      4.89 o
   5   4  10       55.56       67.79      6.00 o
   6   4  10       31.24       31.17      6.26 o
  -6   5  10      259.33      270.41      9.62 o
  -5   5  10      327.47      269.99      9.69 o
  -4   5  10      356.52      389.66     11.43 o
  -3   5  10     1562.29     1503.72     33.15 o
  -2   5  10     1256.94     1333.31     26.18 o
  -1   5  10      868.11      806.04     16.94 o
   0   5  10      837.92      780.97     16.31 o
   1   5  10      798.97      857.35     20.64 o
   2   5  10     1491.22     1327.71     35.46 o
   3   5  10     1595.02     1522.10     39.51 o
   4   5  10      400.57      385.41     11.64 o
   5   5  10      286.88      297.20     11.66 o
   6   5  10      271.28      230.72     11.37 o
  -6   6  10       22.11       15.23      6.88 o
  -5   6  10        5.82        0.00      5.98 o
  -4   6  10       54.64       46.61      6.71 o
  -3   6  10       19.02       17.29      4.91 o
  -2   6  10       22.76       30.11      6.51 o
  -1   6  10      361.83      365.53      9.76 o
   0   6  10      120.65      127.29      8.01 o
   1   6  10      371.01      381.48     16.77 o
   2   6  10       30.76       39.58      9.46 o
   3   6  10       11.70       14.40      5.11 o
   4   6  10       56.56       43.26      5.70 o
   5   6  10        1.43        0.00      6.25 o
   6   6  10       16.90       29.73      9.03 o
  -6   7  10       27.65       35.19      9.85 o
  -5   7  10      379.96      351.09     12.57 o
  -4   7  10      118.87      120.66      7.03 o
  -3   7  10      323.21      289.13     13.10 o
  -2   7  10      221.65      130.22      6.87 o
  -1   7  10      756.67      778.93     16.40 o
   0   7  10       13.61       14.06      6.48 o
   1   7  10      836.13      779.40     22.87 o
   2   7  10      104.15      165.09      7.39 o
   3   7  10      306.02      284.55     10.26 o
   4   7  10      106.45      109.92      7.74 o
   5   7  10      372.35      330.02     17.74 o
   6   7  10       33.40       31.53     12.39 o
  -5   8  10       46.21       39.45      8.25 o
  -4   8  10       24.86       15.07      6.60 o
  -3   8  10      262.20      246.44      9.79 o
  -2   8  10       66.57       73.02      5.82 o
  -1   8  10       11.70       15.47      6.21 o
   0   8  10        0.20        4.99      6.48 o
   1   8  10        8.87       23.19     11.89 o
   2   8  10       69.60       78.42      9.65 o
   3   8  10      274.03      252.80     15.05 o
   4   8  10       20.50       11.10      7.85 o
   5   8  10       58.32       59.30      9.09 o
  -5   9  10       27.59       33.39     10.49 o
  -4   9  10      125.99      142.51     12.46 o
  -3   9  10      334.48      278.61     10.97 o
  -2   9  10      172.13      177.56     15.63 o
  -1   9  10      474.41      347.58     14.07 o
   0   9  10      210.39      180.89      9.73 o
   1   9  10      348.51      383.27     14.51 o
   2   9  10      181.13      177.09     15.08 o
   3   9  10      259.36      266.08     21.14 o
   4   9  10      124.07      127.53     18.17 o
   5   9  10       68.09       56.28     11.46 o
  -4  10  10       13.21        2.94      7.46 o
  -3  10  10       10.63       23.13      7.13 o
  -2  10  10       21.22       17.23      8.38 o
  -1  10  10       48.40       49.03      8.46 o
   0  10  10       30.18       30.44      7.93 o
   1  10  10       52.16       63.45      8.86 o
   2  10  10       14.34       29.56      7.08 o
   3  10  10       16.54       11.38      7.84 o
   4  10  10        9.35       10.23      8.60 o
  -3  11  10      379.57      365.08     31.76 o
  -2  11  10      106.86       97.94      9.79 o
  -1  11  10      803.76      753.11     29.91 o
   0  11  10        1.64        9.56      8.27 o
   1  11  10      866.95      728.83     25.00 o
   2  11  10      106.21       67.89     19.75 o
   3  11  10      422.51      375.14     35.62 o
  -2  12  10        5.45       16.51     11.69 o
  -1  12  10       23.17       18.02     10.67 o
   0  12  10        9.87       14.66      9.24 o
   1  12  10       20.83        0.00     19.00 o
   2  12  10        4.45       10.95     20.19 o
   0  13  10        0.57       15.86     14.55 o
   1   0  11      814.51      828.84     17.21 o
   2   0  11      109.15      109.32      5.15 o
   3   0  11      874.61      876.73     18.24 o
   4   0  11      109.39      120.99      5.55 o
   5   0  11      314.06      270.44     10.38 o
   6   0  11        2.56        0.00      6.65 o
  -6   1  11        5.88       11.88      6.67 o
  -5   1  11        0.38        0.00      4.45 o
  -4   1  11        7.32        1.38      4.43 o
  -3   1  11        0.85        1.36      4.26 o
  -2   1  11        9.21        5.72      4.13 o
  -1   1  11      596.09      562.00     12.88 o
   0   1  11       83.13       84.65      4.46 o
   1   1  11      525.77      608.99     13.04 o
   2   1  11        6.59        8.81      3.82 o
   3   1  11        8.05        0.00      4.21 o
   4   1  11        3.41       13.40      4.89 o
   5   1  11        2.86       13.48     14.08 o
   6   1  11        5.78       10.12      7.18 o
  -6   2  11       20.18       12.90      6.34 o
  -5   2  11      375.36      431.91     10.85 o
  -4   2  11       61.69       58.78      4.64 o
  -3   2  11      881.72      973.62     19.80 o
  -2   2  11       72.61       63.90      4.72 o
  -1   2  11      988.12      982.92     19.97 o
   0   2  11       21.50       19.89      3.84 o
   1   2  11     1026.02      988.03     20.06 o
   2   2  11       34.62       84.02      6.11 o
   3   2  11     1046.07      926.30     23.70 o
   4   2  11       60.11       56.81      6.02 o
   5   2  11      478.83      390.83     16.37 o
   6   2  11       14.39       18.98      7.10 o
  -6   3  11       23.32       19.53      5.85 o
  -5   3  11        3.57        6.42      5.57 o
  -4   3  11       62.52       57.22      5.35 o
  -3   3  11      128.37      115.37      6.51 o
  -2   3  11      162.14      146.56      5.70 o
  -1   3  11       44.19       59.56      4.48 o
   0   3  11       22.63       18.67      3.94 o
   1   3  11       59.95       55.11      6.46 o
   2   3  11      148.35      154.70      7.16 o
   3   3  11      113.35      131.01     12.15 o
   4   3  11       60.59       58.14      7.16 o
   5   3  11        1.92        6.52      6.98 o
   6   3  11       28.72       12.40      6.15 o
  -6   4  11       55.55       52.95      6.49 o
  -5   4  11      290.51      242.27      9.03 o
  -4   4  11       76.43       72.80      6.07 o
  -3   4  11     1177.64      951.30     19.99 o
  -2   4  11      649.92      602.53     13.58 o
  -1   4  11     2747.99     2570.26     49.80 o
   0   4  11      174.77      187.80      6.31 o
   1   4  11     2644.55     2699.74     61.04 o
   2   4  11      600.29      629.64     19.87 o
   3   4  11      959.61     1039.04     35.97 o
   4   4  11       69.22       75.62      7.54 o
   5   4  11      235.35      264.14     13.10 o
   6   4  11       56.15       39.10      7.04 o
  -6   5  11       24.12       28.91      6.66 o
  -5   5  11       17.73       19.27      6.08 o
  -4   5  11       71.16       70.43      6.08 o
  -3   5  11        3.63        0.00      4.27 o
  -2   5  11       18.71       27.14      4.40 o
  -1   5  11      235.57      242.65      7.41 o
   0   5  11      207.31      210.01      6.84 o
   1   5  11      235.36      270.49      8.87 o
   2   5  11       26.55       18.30      6.37 o
   3   5  11        0.12        2.14      6.76 o
   4   5  11       85.81       65.53      6.05 o
   5   5  11       20.95        2.18      5.94 o
   6   5  11       15.29       35.10      8.17 o
  -6   6  11      105.34      101.07     11.34 o
  -5   6  11       67.38       71.04      6.95 o
  -4   6  11      170.37      185.44      8.08 o
  -3   6  11      173.87      177.31     10.14 o
  -2   6  11      322.13      403.94     16.45 o
  -1   6  11      230.81      181.28      6.35 o
   0   6  11     1193.15     1227.11     30.41 o
   1   6  11      163.80      176.81     10.89 o
   2   6  11      461.90      393.60     18.87 o
   3   6  11      169.17      185.82      9.47 o
   4   6  11      199.51      167.97      8.03 o
   5   6  11       75.04       64.29      9.07 o
   6   6  11      129.18       86.90     13.18 o
  -5   7  11       49.12       53.38      6.89 o
  -4   7  11       24.00       23.82      5.93 o
  -3   7  11      147.32      156.38      8.07 o
  -2   7  11       84.21       67.74      8.36 o
  -1   7  11        0.16        0.00      4.28 o
   0   7  11       12.57        6.44      6.06 o
   1   7  11        1.42        1.85      6.84 o
   2   7  11       62.17       91.63      8.19 o
   3   7  11      172.23      151.92      7.98 o
   4   7  11       16.79       26.96      6.72 o
   5   7  11       53.87       45.03     10.06 o
  -5   8  11      139.57      149.16     11.90 o
  -4   8  11      310.14      280.45     12.05 o
  -3   8  11      206.01      201.74      8.76 o
  -2   8  11      702.99      639.21     15.64 o
  -1   8  11      197.44      223.31     10.66 o
   0   8  11      580.96      546.70     18.17 o
   1   8  11      240.55      213.41     10.66 o
   2   8  11      672.48      677.39     21.13 o
   3   8  11      217.21      204.91     14.73 o
   4   8  11      308.84      291.58     17.07 o
   5   8  11      142.72      152.97     14.60 o
  -4   9  11       48.96       56.94      8.28 o
  -3   9  11       86.93       65.33      7.44 o
  -2   9  11      146.92      161.34     10.08 o
  -1   9  11        2.14        8.25      7.63 o
   0   9  11      117.79      119.18      8.90 o
   1   9  11        0.08        2.37      7.74 o
   2   9  11      172.39      143.26     10.37 o
   3   9  11       68.45       79.45     12.06 o
   4   9  11       41.75       68.47      9.19 o
  -4  10  11      133.43      138.68     11.68 o
  -3  10  11       15.22       30.81      9.53 o
  -2  10  11      307.23      312.71     13.63 o
  -1  10  11      101.27       92.47      9.20 o
   0  10  11      384.57      362.49     14.57 o
   1  10  11       86.80      100.06     14.55 o
   2  10  11      350.74      333.10     28.05 o
   3  10  11       19.20       24.89     10.57 o
   4  10  11      127.48      144.07     40.97 o
  -3  11  11       25.97       49.36     11.56 o
  -2  11  11       10.99       14.82     10.16 o
  -1  11  11        4.46        6.11      8.37 o
   0  11  11        2.65        0.00      8.43 o
   1  11  11        5.69       12.61      9.24 o
   2  11  11        9.38        4.32     17.96 o
   3  11  11       30.16        0.00     14.01 o
  -1  12  11       52.60       46.36      9.47 o
   0  12  11      258.58      232.56     17.40 o
   1  12  11       52.38       48.91     15.42 o
   0   0  12       10.27        6.48      6.65 o
   1   0  12       22.20       28.69      4.54 o
   2   0  12      548.17      569.08     17.23 o
   3   0  12        0.24        2.91      4.63 o
   4   0  12       52.35       54.19      5.50 o
   5   0  12       39.07       37.05      6.66 o
   6   0  12       15.31        0.00      7.48 o
  -6   1  12      163.94      203.86     10.44 o
  -5   1  12      148.87      150.39      6.40 o
  -4   1  12      645.15      652.97     14.66 o
  -3   1  12       31.83       16.61      4.81 o
  -2   1  12     1648.19     1608.90     31.83 o
  -1   1  12       75.36       79.11      4.99 o
   0   1  12     1936.00     1951.43     40.15 o
   1   1  12       86.84       75.02      4.88 o
   2   1  12     1609.93     1659.05     32.11 o
   3   1  12       17.86       27.99      4.70 o
   4   1  12      666.19      619.39     17.71 o
   5   1  12      156.59      146.43      8.88 o
   6   1  12      209.52      167.01     10.05 o
  -6   2  12       96.60       79.77      6.79 o
  -5   2  12        3.44        4.06      5.13 o
  -4   2  12      228.60      176.52      6.96 o
  -3   2  12      122.71      127.08      5.97 o
  -2   2  12      141.96      106.08      5.75 o
  -1   2  12      138.84      151.27      6.45 o
   0   2  12      866.51      932.23     20.64 o
   1   2  12      149.02      145.88      5.89 o
   2   2  12       97.36      133.00      5.91 o
   3   2  12      121.84      130.89      6.08 o
   4   2  12      223.14      198.96      9.21 o
   5   2  12        8.84        4.67      7.28 o
   6   2  12       89.97       54.83      8.34 o
  -6   3  12      318.80      334.82     10.56 o
  -5   3  12       12.05       15.78      6.59 o
  -4   3  12      513.09      483.36     11.96 o
  -3   3  12      376.66      389.82     12.50 o
  -2   3  12      365.49      353.54      9.59 o
  -1   3  12      800.68      748.31     17.49 o
   0   3  12      331.35      354.83     10.41 o
   1   3  12      737.19      798.86     16.77 o
   2   3  12      344.07      360.46      9.81 o
   3   3  12      419.64      387.65     13.03 o
   4   3  12      485.96      509.53     16.26 o
   5   3  12       30.99        7.49      7.46 o
   6   3  12      294.22      310.05     18.81 o
  -6   4  12        4.27        8.71      7.99 o
  -5   4  12       45.23       39.89      5.71 o
  -4   4  12       89.23       78.04      6.40 o
  -3   4  12       55.79       49.68      5.09 o
  -2   4  12      216.89      222.50      7.28 o
  -1   4  12      203.21      212.02     10.26 o
   0   4  12        6.14        7.27      4.23 o
   1   4  12      180.28      223.93      7.29 o
   2   4  12      223.47      233.57      9.29 o
   3   4  12       42.28       59.40      7.59 o
   4   4  12       79.41       81.16      8.22 o
   5   4  12       38.74       43.95      8.71 o
   6   4  12        8.34        0.00     10.45 o
  -5   5  12      133.29      113.03      7.59 o
  -4   5  12      246.19      242.35      8.15 o
  -3   5  12      210.64      157.31      6.65 o
  -2   5  12      889.11      916.73     19.05 o
  -1   5  12      787.45      851.67     19.27 o
   0   5  12     1015.84     1054.95     21.55 o
   1   5  12      856.70      862.75     22.56 o
   2   5  12      990.73      913.55     26.18 o
   3   5  12      148.33      174.23     11.74 o
   4   5  12      238.74      261.49     14.11 o
   5   5  12      114.44      122.41      9.61 o
  -5   6  12       30.62       35.77      6.78 o
  -4   6  12        6.63        1.03      6.22 o
  -3   6  12       61.12       80.19      5.86 o
  -2   6  12       31.84       11.97      5.15 o
  -1   6  12      141.15      161.15      6.81 o
   0   6  12       13.33       16.04      5.38 o
   1   6  12      180.03      160.78      9.76 o
   2   6  12       11.91       10.27      7.45 o
   3   6  12       85.87       53.50      8.34 o
   4   6  12        4.59       10.09      8.11 o
   5   6  12       25.60       26.91     10.16 o
  -5   7  12       99.29       84.72      8.50 o
  -4   7  12       47.09       60.61      6.87 o
  -3   7  12      371.84      358.36     13.22 o
  -2   7  12      245.10      232.87      8.42 o
  -1   7  12      265.60      225.47      8.13 o
   0   7  12      430.50      417.17     14.05 o
   1   7  12      217.39      266.96     13.24 o
   2   7  12      225.00      254.34     15.55 o
   3   7  12      371.11      356.30     20.55 o
   4   7  12       63.36       43.53      9.70 o
   5   7  12       89.90       84.61      9.30 o
  -4   8  12        5.95        3.86      6.76 o
  -3   8  12        5.05        0.88      5.75 o
  -2   8  12       67.02       59.39      5.87 o
  -1   8  12       22.67       14.04      7.92 o
   0   8  12      249.22      248.42     11.50 o
   1   8  12       10.09       15.93      7.85 o
   2   8  12       54.25       73.36      9.02 o
   3   8  12        0.53        3.50      9.31 o
   4   8  12        6.59        9.18      7.24 o
  -4   9  12       40.29       45.70      9.38 o
  -3   9  12      244.06      237.85     15.76 o
  -2   9  12       35.90       45.25     10.86 o
  -1   9  12      546.43      512.63     17.82 o
   0   9  12      107.36       91.66      9.02 o
   1   9  12      534.91      556.14     20.32 o
   2   9  12       37.84       35.52      9.05 o
   3   9  12      250.89      280.16     30.63 o
   4   9  12       37.62       35.81     11.56 o
  -3  10  12       74.46       76.10      9.32 o
  -2  10  12       85.88       96.80     13.15 o
  -1  10  12       53.84       58.63     13.74 o
   0  10  12       33.14       26.57      8.73 o
   1  10  12       51.42       59.51      9.14 o
   2  10  12       96.52       89.34     11.00 o
   3  10  12       68.37       52.30     19.84 o
  -2  11  12        6.68       13.22     10.64 o
  -1  11  12      363.14      344.87     15.00 o
   0  11  12        2.43        4.96      9.45 o
   1  11  12      363.58      370.21     22.11 o
   2  11  12        4.58       12.88     12.74 o
   1   0  13      891.90      939.10     21.22 o
   2   0  13      108.26      106.83      5.90 o
   3   0  13      844.25      842.93     18.12 o
   4   0  13       66.12       67.29      5.64 o
   5   0  13      224.25      222.40      9.66 o
   6   0  13       14.41        8.14     10.97 o
  -6   1  13       41.94       21.26     11.89 o
  -5   1  13       92.59       82.04      6.47 o
  -4   1  13       51.36       47.78      5.72 o
  -3   1  13      152.95      137.86      6.63 o
  -2   1  13       12.01        8.51      5.15 o
  -1   1  13      151.94      209.59      8.09 o
   0   1  13       12.82       10.52      6.49 o
   1   1  13      228.12      172.49      7.65 o
   2   1  13       10.32        9.56      4.97 o
   3   1  13      133.87      139.74      7.37 o
   4   1  13       45.36       57.13      7.21 o
   5   1  13       66.69       66.55      8.50 o
   6   1  13       29.61       34.44      9.65 o
  -5   2  13       55.54       76.30      6.34 o
  -4   2  13       68.55       81.55      5.66 o
  -3   2  13      150.50      178.80      6.98 o
  -2   2  13      262.39      274.74     10.22 o
  -1   2  13      984.48     1086.50     23.70 o
   0   2  13        2.03        5.91      5.30 o
   1   2  13     1083.42     1064.60     23.66 o
   2   2  13      293.22      277.91      9.87 o
   3   2  13      189.17      175.32      8.63 o
   4   2  13       85.09       67.84      7.63 o
   5   2  13       74.18       70.61      8.66 o
  -5   3  13      181.86      178.25      7.80 o
  -4   3  13        3.12        0.00      5.47 o
  -3   3  13      254.55      244.61      8.04 o
  -2   3  13       43.21       49.67      5.74 o
  -1   3  13      580.26      588.77     14.83 o
   0   3  13       65.79       77.46      6.01 o
   1   3  13      564.28      603.53     15.57 o
   2   3  13       45.12       42.91      5.29 o
   3   3  13      285.67      236.85     11.55 o
   4   3  13        3.71        0.09      7.32 o
   5   3  13      191.14      162.94     11.09 o
  -5   4  13       88.83      103.31      6.67 o
  -4   4  13      105.86       96.39      6.75 o
  -3   4  13      213.93      261.48      8.52 o
  -2   4  13       20.88       31.12      5.63 o
  -1   4  13      451.20      424.04     12.09 o
   0   4  13      714.22      775.58     18.11 o
   1   4  13      389.71      475.63     13.89 o
   2   4  13       34.58       29.18      6.67 o
   3   4  13      236.32      244.19     16.10 o
   4   4  13      102.38       92.79      9.04 o
   5   4  13       80.67       89.26      9.74 o
  -5   5  13       37.96       28.55      5.90 o
  -4   5  13      106.73      112.75      6.89 o
  -3   5  13      206.85      231.00      8.15 o
  -2   5  13      412.00      396.23     11.18 o
  -1   5  13      248.89      276.40      9.25 o
   0   5  13      598.08      610.86     15.26 o
   1   5  13      287.97      268.73     10.89 o
   2   5  13      427.02      398.24     16.63 o
   3   5  13      230.28      241.19     11.23 o
   4   5  13      103.76      101.08     12.66 o
   5   5  13       31.40       28.99      8.90 o
  -5   6  13       82.42       93.15     10.22 o
  -4   6  13      153.62      171.63      7.66 o
  -3   6  13      214.80      201.60      8.20 o
  -2   6  13      320.55      303.08      9.97 o
  -1   6  13       34.61       64.48      6.18 o
   0   6  13        6.81        0.00      7.58 o
   1   6  13       74.22       53.93      8.35 o
   2   6  13      295.52      338.66     21.93 o
   3   6  13      214.46      211.15     11.40 o
   4   6  13      162.22      171.62     11.14 o
   5   6  13       91.91      115.97     13.06 o
  -4   7  13       46.55       48.58      6.97 o
  -3   7  13       57.30       48.38      6.17 o
  -2   7  13       88.59       74.10      7.61 o
  -1   7  13      178.40      170.80      8.63 o
   0   7  13      137.95      143.20     11.34 o
   1   7  13      167.72      185.11     12.98 o
   2   7  13       69.63       72.81      9.07 o
   3   7  13       45.76       67.63      9.41 o
   4   7  13       45.61       45.79     10.59 o
  -4   8  13      172.01      138.40      9.59 o
  -3   8  13       13.78       11.69      6.09 o
  -2   8  13      217.37      203.82     11.27 o
  -1   8  13       81.77       79.41     10.67 o
   0   8  13      437.73      457.44     17.14 o
   1   8  13       74.83       98.44      9.65 o
   2   8  13      187.16      229.54     18.08 o
   3   8  13       13.08       12.65     10.77 o
   4   8  13      144.87      177.25     12.99 o
  -3   9  13       31.15       16.33      7.78 o
  -2   9  13       91.27       81.39     10.01 o
  -1   9  13       18.73       20.70     11.32 o
   0   9  13       20.59       25.08      8.79 o
   1   9  13       18.02       28.44      8.73 o
   2   9  13       78.62       79.45     10.22 o
   3   9  13       28.98       26.58     14.64 o
  -2  10  13      170.19      226.42     17.66 o
  -1  10  13        1.19        4.83     10.32 o
   0  10  13      216.66      211.96     16.14 o
   1  10  13        1.03       11.49      9.11 o
   2  10  13      193.20      203.10     17.24 o
   0   0  14      100.19      104.77     13.07 o
   1   0  14       36.05       31.02      6.18 o
   2   0  14       31.56       34.12      5.98 o
   3   0  14       13.32       13.60      5.23 o
   4   0  14       45.86       44.74      5.94 o
   5   0  14       11.57       11.64      8.43 o
  -5   1  14        8.76        0.00      6.14 o
  -4   1  14      125.67      158.04      7.28 o
  -3   1  14       35.47       35.09      5.23 o
  -2   1  14      142.26      206.12     12.04 o
  -1   1  14       78.06       85.30      6.87 o
   0   1  14      223.89      255.48     11.45 o
   1   1  14       69.08       88.05      8.91 o
   2   1  14      194.74      181.62      8.89 o
   3   1  14       31.10       35.80      5.83 o
   4   1  14      142.58      149.28      9.04 o
   5   1  14        4.80       10.30      7.71 o
  -5   2  14       16.67        8.73      6.16 o
  -4   2  14       99.23      100.47      6.42 o
  -3   2  14       19.09       19.17      5.93 o
  -2   2  14      825.03      778.54     18.77 o
  -1   2  14       32.86       45.64      6.32 o
   0   2  14      332.25      339.30     10.78 o
   1   2  14       26.14       30.46      6.13 o
   2   2  14      783.13      831.03     19.25 o
   3   2  14       29.29       12.01      7.20 o
   4   2  14      112.10       92.37      9.29 o
   5   2  14       11.40       20.72      8.71 o
  -5   3  14       24.38       16.07      7.44 o
  -4   3  14       96.95       90.75      6.49 o
  -3   3  14       17.71       14.37      5.77 o
  -2   3  14      544.19      569.32     15.03 o
  -1   3  14       25.33       57.76      6.53 o
   0   3  14      452.26      497.41     13.75 o
   1   3  14       50.11       31.33      6.33 o
   2   3  14      525.54      599.23     17.51 o
   3   3  14       13.74       10.93      7.72 o
   4   3  14       80.95       82.78      9.28 o
   5   3  14       19.76       16.40     10.40 o
  -5   4  14       81.75       83.79      8.19 o
  -4   4  14       49.12       28.14      5.90 o
  -3   4  14      131.16      111.29      7.09 o
  -2   4  14      103.57      118.10      9.16 o
  -1   4  14       73.71       52.59      6.57 o
   0   4  14      906.20     1034.88     23.40 o
   1   4  14       43.80       81.73      6.91 o
   2   4  14      113.83       98.76      8.41 o
   3   4  14      111.67      122.99     10.45 o
   4   4  14       37.25       27.52      8.73 o
   5   4  14       95.97       73.82      9.43 o
  -4   5  14      115.01      126.49      7.31 o
  -3   5  14       44.15       46.27      6.42 o
  -2   5  14      162.65      123.36      7.16 o
  -1   5  14       74.02       57.53      6.18 o
   0   5  14      180.32      223.53      8.71 o
   1   5  14       43.00       83.49      9.04 o
   2   5  14      105.10      150.39     10.78 o
   3   5  14       43.62       44.27      8.49 o
   4   5  14      117.49      131.36     10.28 o
  -4   6  14       68.14       65.60      7.43 o
  -3   6  14       87.43       82.01      6.94 o
  -2   6  14       26.37       48.22      7.68 o
  -1   6  14      228.36      277.90      9.61 o
   0   6  14      107.50      149.42     10.86 o
   1   6  14      270.50      282.09     15.49 o
   2   6  14       43.31       34.60      8.55 o
   3   6  14       99.97       80.68      9.64 o
   4   6  14       72.58       63.40     10.18 o
  -3   7  14      144.75      160.66      8.42 o
  -2   7  14       81.83       96.70      7.04 o
  -1   7  14      480.62      509.72     27.11 o
   0   7  14      132.51      161.55     12.29 o
   1   7  14      513.90      514.04     21.75 o
   2   7  14       88.17      102.12     10.16 o
   3   7  14      166.98      171.22     11.88 o
  -3   8  14       47.58       38.97      7.88 o
  -2   8  14       15.08       13.28      7.78 o
  -1   8  14       50.30       43.43     10.67 o
   0   8  14       44.19       41.25     10.96 o
   1   8  14       21.11       55.35     11.37 o
   2   8  14       12.00       10.79      9.56 o
   3   8  14       42.57       51.40     10.26 o
  -2   9  14       23.53       26.54     16.61 o
  -1   9  14       70.16       69.93     11.49 o
   0   9  14        4.09        9.03     12.51 o
   1   9  14       72.76       98.00     10.69 o
   2   9  14       23.81       38.28      9.94 o
   1   0  15      150.45      193.95      8.76 o
   2   0  15        0.35        0.00      6.21 o
   3   0  15      140.93      182.79      8.36 o
   4   0  15       11.69       13.35      6.89 o
  -4   1  15       41.11       49.57      6.19 o
  -3   1  15      301.86      291.38     12.75 o
  -2   1  15       79.78       94.07      7.60 o
  -1   1  15      388.98      428.53     12.98 o
   0   1  15        8.90       15.22      6.15 o
   1   1  15      397.68      395.93     12.78 o
   2   1  15       79.28      109.61      8.12 o
   3   1  15      327.72      289.46     12.38 o
   4   1  15       41.52       44.16      8.89 o
  -4   2  15       17.90       24.15      6.89 o
  -3   2  15      277.74      299.16     10.55 o
  -2   2  15        6.35        9.78      6.28 o
  -1   2  15      313.89      338.59     11.30 o
   0   2  15       48.27       50.39      6.60 o
   1   2  15      293.48      375.80     12.98 o
   2   2  15       10.78        5.09      6.57 o
   3   2  15      276.94      317.15     15.36 o
   4   2  15       23.92       19.57      8.27 o
  -4   3  15        8.30        9.93      6.29 o
  -3   3  15       96.38      101.83      7.31 o
  -2   3  15       11.74       15.22      6.28 o
  -1   3  15      173.22      181.38      8.62 o
   0   3  15       28.54       20.68      6.24 o
   1   3  15      182.14      167.85      8.67 o
   2   3  15       19.77        0.81     13.45 o
   3   3  15       85.93       86.18      9.67 o
   4   3  15        7.50        4.30      8.53 o
  -4   4  15       50.93       52.64      7.94 o
  -3   4  15       43.03       32.71      6.56 o
  -2   4  15      185.64      208.31      9.78 o
  -1   4  15       70.58      114.26      7.58 o
   0   4  15      107.00      133.95      7.99 o
   1   4  15       81.89       89.30      9.90 o
   2   4  15      180.39      201.23     14.29 o
   3   4  15       31.01       56.74      9.67 o
   4   4  15       37.51       52.99      9.11 o
  -3   5  15      171.60      156.88      8.33 o
  -2   5  15      147.70      136.32      7.71 o
  -1   5  15      204.65      187.05      8.88 o
   0   5  15      674.08      752.72     18.58 o
   1   5  15      154.26      214.95     13.74 o
   2   5  15      142.92      141.24     19.05 o
   3   5  15      144.74      167.74     11.26 o
  -3   6  15       50.43       63.94      7.63 o
  -2   6  15       94.63       94.93      7.37 o
  -1   6  15      114.94      143.61      8.25 o
   0   6  15      498.48      592.71     20.81 o
   1   6  15      123.42      130.52     12.60 o
   2   6  15       86.91      127.41     20.47 o
   3   6  15       61.97       54.57     10.25 o
  -2   7  15       33.38       44.92      7.14 o
  -1   7  15       87.00      115.47     10.90 o
   0   7  15       65.66       64.52     11.63 o
   1   7  15      101.95      120.13     13.08 o
   2   7  15       41.96       34.90     11.95 o
  -1   8  15       12.67        1.06     21.23 o
   0   8  15        5.08       16.28     11.28 o
   1   8  15       10.06       15.45     11.54 o
   0   0  16      293.79      313.39     16.24 o
   1   0  16       27.32       28.98      7.32 o
   2   0  16      330.77      331.83     12.46 o
   3   0  16       89.97       95.05      8.02 o
  -3   1  16       24.19       17.75      6.60 o
  -2   1  16       53.50       79.12      7.64 o
  -1   1  16       71.20       91.46      7.83 o
   0   1  16      128.50      159.42      8.91 o
   1   1  16       71.30       87.92      8.08 o
   2   1  16       63.52       84.43      8.00 o
   3   1  16       25.19       21.39      8.24 o
  -3   2  16        6.17       19.00      7.15 o
  -2   2  16       95.24      147.90      8.36 o
  -1   2  16       14.79       21.27      7.30 o
   0   2  16      228.94      260.03     10.53 o
   1   2  16       18.15       23.24      7.53 o
   2   2  16      127.91      109.64      8.72 o
   3   2  16       13.71        0.00      9.60 o
  -3   3  16        5.57       11.21      6.97 o
  -2   3  16       60.28       82.82      7.42 o
  -1   3  16       44.56       67.83      7.44 o
   0   3  16       54.78       77.32      7.94 o
   1   3  16       56.10       59.98     10.86 o
   2   3  16       78.11       62.41     20.09 o
   3   3  16       11.12        0.00     10.37 o
  -3   4  16       14.76       10.23      7.59 o
  -2   4  16      182.96      196.42      9.06 o
  -1   4  16       87.72      122.97      8.29 o
   0   4  16       27.68       28.44      7.17 o
   1   4  16      115.06      100.71     11.04 o
   2   4  16      187.26      192.02     14.72 o
   3   4  16       11.68        0.00     14.73 o
  -2   5  16       11.05        7.09      6.90 o
  -1   5  16       35.17       34.17      7.38 o
   0   5  16        2.48        5.07     10.07 o
   1   5  16       30.69       28.19     11.89 o
   2   5  16        5.34       10.27     11.72 o
  -2   6  16      124.38      144.60     10.26 o
  -1   6  16      137.14      126.04      9.24 o
   0   6  16      558.54      622.37     24.85 o
   1   6  16       96.22      132.63     14.22 o
   2   6  16      131.26      131.83     18.31 o
   0   7  16       28.04       53.79     19.86 o
   1   0  17      116.28      147.24      9.44 o
   2   0  17        2.56       13.44      8.03 o
  -2   1  17       22.98       32.21      8.10 o
  -1   1  17      158.67      180.12      9.84 o
   0   1  17        5.19        7.88      8.01 o
   1   1  17      166.53      202.45     12.90 o
   2   1  17       26.65       36.84      9.48 o
  -2   2  17        1.64        0.00      8.18 o
  -1   2  17       40.70       58.26      7.85 o
   0   2  17       12.20        7.46      7.80 o
   1   2  17       31.40       55.21      8.13 o
   2   2  17        0.69        0.00     10.33 o
  -2   3  17       12.35       18.63      8.06 o
  -1   3  17      267.59      266.62     11.06 o
   0   3  17       20.39       17.14     10.23 o
   1   3  17      252.35      311.18     13.10 o
   2   3  17       20.27       21.06     16.94 o
  -1   4  17       51.26       55.62      9.42 o
   0   4  17        4.19        0.00      8.88 o
   1   4  17       60.77       62.25     16.31 o
   0   5  17        7.00       15.90     14.67 o
 
